# Supplementary material for: catena-Poly[[bis­(pyridine-κN)nickel(II)]-di-μ-thio­cyanato-κ2 N:S;κ2 S:N]
Source: Acta Crystallogr Sect E Struct Rep Online. 2014 May 3;70(Pt 6):m196. doi: 10.1107/S1600536814009611 (PMC4051106; doi:10.1107/S1600536814009611)
Supplement: Supplementary file 1 [file e-70-0m196-sup1.cif]

##############################################################################
#                                                                            #
# This CIF contains the data in a paper accepted for publication in          #
# Acta Crystallographica Section E. It conforms to the requirements of       #
# Notes for Authors for Acta Crystallographica Section E, and has been       #
# peer reviewed under the auspices of the IUCr Commission on Journals.       #
#                                                                            #
# Full details of the Crystallographic Information File format               #
# are given in the paper "The Crystallographic Information File (CIF):       #
# a New Standard Archive File for Crystallography" by S. R. Hall, F. H.      #
# Allen and I. D. Brown [Acta Cryst. (1991), A47, 655-685].                  #
#                                                                            #
# The current version of the core CIF dictionary is obtainable from          #
# ftp://ftp.iucr.org/pub/cif_core.dic.                                       #
#                                                                            #
# Software is freely available for graphical display of the structure(s)     #
# in this CIF. For information consult the CIF software page                 #
# http://www.iucr.org/resources/cif/software.                                #
#                                                                            #
# This file may be used for bona fide research purposes within the           #
# scientific community so long as proper attribution is given to the journal # 
# article from which it was obtained.                                        #
#                                                                            #
##############################################################################
data_I
_database_code_depnum_ccdc_archive 'CCDC 1000026'
_audit_creation_method     SHELXL-97
_chemical_name_systematic
;\
<i>catena</i>-Poly[[bis(pyridine-\k<i>N</i>)nickel(II)]-di-\m-thiocyanato-\
\k^2^<i>N</i>:<i>S</i>;\k^2^<i>S</i>:<i>N</i>]
;
_chemical_name_common     ?
_chemical_formula_moiety     'C12 H10 N4 Ni S2'
_chemical_formula_sum     'C12 H10 N4 Ni S2'
_chemical_formula_iupac     '[Ni (N C S)2 (C5 H5 N)2]'
_chemical_formula_weight     333.07
_chemical_melting_point     ?
_symmetry_cell_setting     triclinic
_symmetry_space_group_name_H-M     'P -1'
loop_
    _symmetry_equiv_pos_as_xyz
    'x, y, z'
    '-x, -y, -z'
_cell_length_a     8.4913(5)
_cell_length_b     8.6808(5)
_cell_length_c     15.3608(9)
_cell_angle_alpha     92.675(5)
_cell_angle_beta     96.460(4)
_cell_angle_gamma     114.753(4)
_cell_volume     1016.17(10)
_cell_formula_units_Z     3
_cell_measurement_reflns_used     15654
_cell_measurement_theta_min     2.6
_cell_measurement_theta_max     27.8
_cell_measurement_temperature     200(2)
_exptl_crystal_description     block
_exptl_crystal_colour     green
_exptl_crystal_size_max     0.17
_exptl_crystal_size_mid     0.13
_exptl_crystal_size_min     0.08
_exptl_crystal_density_diffrn     1.633
_exptl_crystal_density_meas     ?
_exptl_crystal_density_method     'not measured'
_exptl_crystal_F_000     510
_exptl_absorpt_coefficient_mu     1.729
_exptl_absorpt_correction_type     numerical
_exptl_absorpt_process_details     '(X-SHAPE and X-RED32; Stoe & Cie, 2008)'
_exptl_absorpt_correction_T_min     0.5941
_exptl_absorpt_correction_T_max     0.7750
_exptl_special_details     ?
_diffrn_ambient_temperature     200(2)
_diffrn_radiation_type     MoK\a
_diffrn_radiation_wavelength     0.71073
_diffrn_radiation_source     'fine-focus sealed tube'
_diffrn_radiation_monochromator     graphite
_diffrn_measurement_device_type     'Stoe IPDS-1'
_diffrn_measurement_method     'omega scans'
_diffrn_detector_area_resol_mean     ?
_diffrn_reflns_number     15116
_diffrn_reflns_av_R_equivalents     0.0383
_diffrn_reflns_av_sigmaI/netI     0.0296
_diffrn_reflns_theta_min     1.34
_diffrn_reflns_theta_max     27.33
_diffrn_reflns_theta_full     27.33
_diffrn_measured_fraction_theta_max     0.996
_diffrn_measured_fraction_theta_full     0.996
_diffrn_reflns_limit_h_min     -10
_diffrn_reflns_limit_h_max     10
_diffrn_reflns_limit_k_min     -11
_diffrn_reflns_limit_k_max     11
_diffrn_reflns_limit_l_min     -19
_diffrn_reflns_limit_l_max     19
_diffrn_standards_number     0
_diffrn_standards_interval_count     ?
_diffrn_standards_interval_time     ?
_diffrn_standards_decay_%     ?
_refine_special_details
;
 Refinement of F^2^ against ALL reflections.  The weighted R-factor wR and
 goodness of fit S are based on F^2^, conventional R-factors R are based
 on F, with F set to zero for negative F^2^. The threshold expression of
 F^2^ > 2sigma(F^2^) is used only for calculating R-factors(gt) etc. and is
 not relevant to the choice of reflections for refinement.  R-factors based
 on F^2^ are statistically about twice as large as those based on F, and R-
 factors based on ALL data will be even larger.
;
_reflns_number_total     4557
_reflns_number_gt     3361
_reflns_threshold_expression     I>2sigma(I)
_refine_ls_structure_factor_coef     Fsqd
_refine_ls_matrix_type     full
_refine_ls_R_factor_all     0.0498
_refine_ls_R_factor_gt     0.0353
_refine_ls_wR_factor_gt     0.0871
_refine_ls_wR_factor_ref     0.0928
_refine_ls_goodness_of_fit_ref     0.978
_refine_ls_restrained_S_all     0.978
_refine_ls_number_reflns     4557
_refine_ls_number_parameters     259
_refine_ls_number_restraints     0
_refine_ls_hydrogen_treatment     constr
_refine_ls_weighting_scheme     calc
_refine_ls_weighting_details
                 'calc w=1/[\s^2^(Fo^2^)+(0.0561P)^2^] where P=(Fo^2^+2Fc^2^)/3'
_atom_sites_solution_hydrogens     difmap
_atom_sites_solution_primary     direct
_atom_sites_solution_secondary     difmap
_refine_ls_shift/su_max     0.001
_refine_ls_shift/su_mean     0.000
_refine_diff_density_max     0.593
_refine_diff_density_min     -0.606
_refine_ls_extinction_method     none
_refine_ls_extinction_coef     ?
loop_
    _atom_type_symbol
    _atom_type_description
    _atom_type_scat_dispersion_real
    _atom_type_scat_dispersion_imag
    _atom_type_scat_source
    'C' 'C' 0.0033 0.0016
                         'International Tables Vol C Tables 4.2.6.8 and 6.1.1.4'
    'H' 'H' 0.0000 0.0000
                         'International Tables Vol C Tables 4.2.6.8 and 6.1.1.4'
    'N' 'N' 0.0061 0.0033
                         'International Tables Vol C Tables 4.2.6.8 and 6.1.1.4'
    'S' 'S' 0.1246 0.1234
                         'International Tables Vol C Tables 4.2.6.8 and 6.1.1.4'
    'Ni' 'Ni' 0.3393 1.1124
                         'International Tables Vol C Tables 4.2.6.8 and 6.1.1.4'
_computing_data_collection     'X-AREA (Stoe & Cie, 2008)'
_computing_cell_refinement     'X-AREA (Stoe & Cie, 2008)'
_computing_data_reduction     'X-AREA (Stoe & Cie, 2008)'
_computing_structure_solution     'SHELXS97 (Sheldrick, 2008)'
_computing_structure_refinement     'SHELXL97 (Sheldrick, 2008)'
_computing_molecular_graphics
;
XP in SHELXTL (Sheldrick, 2008) and DIAMOND (Brandenburg, 2012)
;
_computing_publication_material     'publCIF (Westrip, 2010)'
loop_
    _atom_site_type_symbol
    _atom_site_label
    _atom_site_fract_x
    _atom_site_fract_y
    _atom_site_fract_z
    _atom_site_U_iso_or_equiv
    _atom_site_adp_type
    _atom_site_calc_flag
    _atom_site_refinement_flags
    _atom_site_occupancy
    _atom_site_symmetry_multiplicity
    _atom_site_disorder_assembly
    _atom_site_disorder_group
    Ni Ni1 0.0000 0.0000 0.0000 0.02953(11) Uani d S 1 2 . .
    Ni Ni2 0.32606(3) 0.32286(3) 0.336439(15) 0.02901(10) Uani d . 1 1 . .
    N N1 0.0934(2) -0.0319(2) 0.12221(11) 0.0341(4) Uani d . 1 1 . .
    C C1 0.1736(3) -0.0104(2) 0.19156(13) 0.0297(4) Uani d . 1 1 . .
    S S1 0.28609(8) 0.02190(7) 0.29065(3) 0.03567(13) Uani d . 1 1 . .
    N N2 0.1934(2) 0.3389(2) 0.22085(11) 0.0338(4) Uani d . 1 1 . .
    C C2 0.1373(3) 0.3294(2) 0.14746(13) 0.0304(4) Uani d . 1 1 . .
    S S2 0.05487(8) 0.30834(7) 0.04288(3) 0.03629(14) Uani d . 1 1 . .
    N N3 0.4604(2) 0.3121(2) 0.45220(12) 0.0344(4) Uani d . 1 1 . .
    C C3 0.5331(3) 0.3368(2) 0.52339(13) 0.0299(4) Uani d . 1 1 . .
    S S3 0.63925(7) 0.37650(7) 0.62438(3) 0.03426(13) Uani d . 1 1 . .
    N N11 0.2559(2) 0.0842(2) -0.03401(11) 0.0335(4) Uani d . 1 1 . .
    C C11 0.3966(3) 0.2009(3) 0.01811(14) 0.0397(5) Uani d . 1 1 . .
    H H11 0.3810 0.2428 0.0717 0.048 Uiso calc R 1 1 . .
    C C12 0.5638(3) 0.2621(3) -0.00381(16) 0.0485(6) Uani d . 1 1 . .
    H H12 0.6583 0.3433 0.0343 0.058 Uiso calc R 1 1 . .
    C C13 0.5885(3) 0.2008(3) -0.08315(17) 0.0493(6) Uani d . 1 1 . .
    H H13 0.6997 0.2406 -0.0998 0.059 Uiso calc R 1 1 . .
    C C14 0.4458(3) 0.0800(3) -0.13697(16) 0.0469(6) Uani d . 1 1 . .
    H H14 0.4588 0.0361 -0.1907 0.056 Uiso calc R 1 1 . .
    C C15 0.2824(3) 0.0242(3) -0.11042(14) 0.0391(5) Uani d . 1 1 . .
    H H15 0.1866 -0.0585 -0.1471 0.047 Uiso calc R 1 1 . .
    N N21 0.0930(2) 0.2202(2) 0.39438(11) 0.0331(4) Uani d . 1 1 . .
    C C21 -0.0530(3) 0.0912(3) 0.35280(14) 0.0391(5) Uani d . 1 1 . .
    H H21 -0.0512 0.0469 0.2968 0.047 Uiso calc R 1 1 . .
    C C22 -0.2066(3) 0.0205(3) 0.38916(16) 0.0461(5) Uani d . 1 1 . .
    H H22 -0.3056 -0.0687 0.3581 0.055 Uiso calc R 1 1 . .
    C C23 -0.2099(3) 0.0848(3) 0.47198(17) 0.0489(6) Uani d . 1 1 . .
    H H23 -0.3115 0.0397 0.4979 0.059 Uiso calc R 1 1 . .
    C C24 -0.0615(3) 0.2164(3) 0.51590(15) 0.0478(6) Uani d . 1 1 . .
    H H24 -0.0607 0.2618 0.5721 0.057 Uiso calc R 1 1 . .
    C C25 0.0870(3) 0.2805(3) 0.47529(14) 0.0395(5) Uani d . 1 1 . .
    H H25 0.1873 0.3696 0.5055 0.047 Uiso calc R 1 1 . .
    N N31 0.5650(2) 0.4229(2) 0.28291(11) 0.0330(4) Uani d . 1 1 . .
    C C31 0.6917(3) 0.3742(3) 0.30780(14) 0.0412(5) Uani d . 1 1 . .
    H H31 0.6713 0.2933 0.3479 0.049 Uiso calc R 1 1 . .
    C C32 0.8516(3) 0.4379(3) 0.27708(16) 0.0475(6) Uani d . 1 1 . .
    H H32 0.9365 0.4011 0.2966 0.057 Uiso calc R 1 1 . .
    C C33 0.8827(3) 0.5559(3) 0.21738(17) 0.0491(6) Uani d . 1 1 . .
    H H33 0.9890 0.6008 0.1955 0.059 Uiso calc R 1 1 . .
    C C35 0.5977(3) 0.5386(3) 0.22479(14) 0.0410(5) Uani d . 1 1 . .
    H H35 0.5118 0.5750 0.2067 0.049 Uiso calc R 1 1 . .
    C C34 0.7535(3) 0.6065(3) 0.19054(16) 0.0489(6) Uani d . 1 1 . .
    H H34 0.7707 0.6857 0.1497 0.059 Uiso calc R 1 1 . .
loop_
    _atom_site_aniso_label
    _atom_site_aniso_U_11
    _atom_site_aniso_U_22
    _atom_site_aniso_U_33
    _atom_site_aniso_U_12
    _atom_site_aniso_U_13
    _atom_site_aniso_U_23
    Ni1 0.0282(2) 0.0340(2) 0.02409(19) 0.01121(16) 0.00356(14) 0.00216(14)
    Ni2 0.02799(16) 0.03284(16) 0.02439(15) 0.01130(12) 0.00377(11) 0.00245(10)
    N1 0.0364(10) 0.0351(9) 0.0290(9) 0.0139(8) 0.0041(7) 0.0012(7)
    C1 0.0327(10) 0.0285(9) 0.0289(10) 0.0130(8) 0.0081(8) 0.0040(7)
    S1 0.0417(3) 0.0389(3) 0.0270(3) 0.0190(2) 0.0005(2) 0.0022(2)
    N2 0.0351(10) 0.0363(9) 0.0291(9) 0.0155(8) 0.0019(7) 0.0003(7)
    C2 0.0299(10) 0.0281(9) 0.0335(10) 0.0121(8) 0.0069(8) 0.0024(8)
    S2 0.0412(3) 0.0376(3) 0.0280(3) 0.0161(2) 0.0000(2) 0.0031(2)
    N3 0.0354(10) 0.0342(9) 0.0312(9) 0.0130(8) 0.0031(7) 0.0026(7)
    C3 0.0319(11) 0.0284(9) 0.0298(10) 0.0130(8) 0.0052(8) 0.0035(7)
    S3 0.0375(3) 0.0361(3) 0.0279(3) 0.0157(2) 0.0000(2) 0.0020(2)
    N11 0.0312(9) 0.0380(9) 0.0310(8) 0.0141(8) 0.0064(7) 0.0046(7)
    C11 0.0334(12) 0.0433(12) 0.0375(11) 0.0125(10) 0.0034(9) 0.0003(9)
    C12 0.0305(12) 0.0519(14) 0.0548(14) 0.0104(11) 0.0040(10) 0.0021(11)
    C13 0.0365(13) 0.0537(14) 0.0626(15) 0.0208(11) 0.0173(12) 0.0125(12)
    C14 0.0470(14) 0.0543(14) 0.0469(13) 0.0261(12) 0.0181(11) 0.0064(11)
    C15 0.0390(12) 0.0430(12) 0.0353(11) 0.0175(10) 0.0068(9) 0.0025(9)
    N21 0.0308(9) 0.0355(9) 0.0318(9) 0.0125(7) 0.0058(7) 0.0045(7)
    C21 0.0353(11) 0.0389(11) 0.0386(11) 0.0120(10) 0.0042(9) 0.0026(9)
    C22 0.0328(12) 0.0429(12) 0.0548(14) 0.0083(10) 0.0068(10) 0.0083(10)
    C23 0.0438(14) 0.0505(14) 0.0571(15) 0.0194(12) 0.0241(12) 0.0182(11)
    C24 0.0514(15) 0.0524(14) 0.0421(12) 0.0213(12) 0.0196(11) 0.0072(10)
    C25 0.0387(12) 0.0429(12) 0.0340(11) 0.0137(10) 0.0093(9) 0.0017(9)
    N31 0.0298(9) 0.0375(9) 0.0322(8) 0.0139(8) 0.0068(7) 0.0062(7)
    C31 0.0393(12) 0.0477(12) 0.0433(12) 0.0236(10) 0.0087(10) 0.0132(10)
    C32 0.0366(13) 0.0531(14) 0.0594(15) 0.0234(11) 0.0128(11) 0.0121(11)
    C33 0.0410(14) 0.0484(13) 0.0600(15) 0.0173(11) 0.0206(12) 0.0103(11)
    C35 0.0398(12) 0.0429(12) 0.0431(12) 0.0185(10) 0.0100(10) 0.0135(10)
    C34 0.0500(15) 0.0476(13) 0.0556(14) 0.0220(12) 0.0213(12) 0.0214(11)
_geom_special_details
;
 All esds (except the esd in the dihedral angle between two l.s. planes)
 are estimated using the full covariance matrix.  The cell esds are taken
 into account individually in the estimation of esds in distances, angles
 and torsion angles; correlations between esds in cell parameters are only
 used when they are defined by crystal symmetry.  An approximate (isotropic)
 treatment of cell esds is used for estimating esds involving l.s. planes.
;
loop_
    _geom_bond_atom_site_label_1
    _geom_bond_atom_site_label_2
    _geom_bond_site_symmetry_2
    _geom_bond_distance
    _geom_bond_publ_flag
    Ni1 N1 . 2.0317(17) ?
    Ni1 N1 2 2.0317(17) ?
    Ni1 N11 2 2.1189(17) ?
    Ni1 N11 . 2.1189(17) ?
    Ni1 S2 2 2.5568(6) ?
    Ni1 S2 . 2.5568(6) ?
    Ni2 N3 . 2.0299(18) ?
    Ni2 N2 . 2.0359(18) ?
    Ni2 N21 . 2.1203(17) ?
    Ni2 N31 . 2.1241(17) ?
    Ni2 S3 2_666 2.5357(6) ?
    Ni2 S1 . 2.5432(6) ?
    N1 C1 . 1.160(3) ?
    C1 S1 . 1.648(2) ?
    N2 C2 . 1.159(3) ?
    C2 S2 . 1.648(2) ?
    N3 C3 . 1.157(3) ?
    C3 S3 . 1.647(2) ?
    S3 Ni2 2_666 2.5357(6) ?
    N11 C11 . 1.338(3) ?
    N11 C15 . 1.342(3) ?
    C11 C12 . 1.380(3) ?
    C11 H11 . 0.9300 ?
    C12 C13 . 1.379(3) ?
    C12 H12 . 0.9300 ?
    C13 C14 . 1.372(4) ?
    C13 H13 . 0.9300 ?
    C14 C15 . 1.382(3) ?
    C14 H14 . 0.9300 ?
    C15 H15 . 0.9300 ?
    N21 C21 . 1.339(3) ?
    N21 C25 . 1.341(3) ?
    C21 C22 . 1.383(3) ?
    C21 H21 . 0.9300 ?
    C22 C23 . 1.373(3) ?
    C22 H22 . 0.9300 ?
    C23 C24 . 1.371(4) ?
    C23 H23 . 0.9300 ?
    C24 C25 . 1.382(3) ?
    C24 H24 . 0.9300 ?
    C25 H25 . 0.9300 ?
    N31 C31 . 1.336(3) ?
    N31 C35 . 1.338(3) ?
    C31 C32 . 1.382(3) ?
    C31 H31 . 0.9300 ?
    C32 C33 . 1.370(3) ?
    C32 H32 . 0.9300 ?
    C33 C34 . 1.373(3) ?
    C33 H33 . 0.9300 ?
    C35 C34 . 1.381(3) ?
    C35 H35 . 0.9300 ?
    C34 H34 . 0.9300 ?
loop_
    _geom_angle_atom_site_label_1
    _geom_angle_atom_site_label_2
    _geom_angle_atom_site_label_3
    _geom_angle_site_symmetry_1
    _geom_angle_site_symmetry_3
    _geom_angle
    _geom_angle_publ_flag
    N1 Ni1 N1 . 2 180.00(11) ?
    N1 Ni1 N11 . 2 90.89(7) ?
    N1 Ni1 N11 2 2 89.11(7) ?
    N1 Ni1 N11 . . 89.11(7) ?
    N1 Ni1 N11 2 . 90.89(7) ?
    N11 Ni1 N11 2 . 180.00(8) ?
    N1 Ni1 S2 . 2 86.10(5) ?
    N1 Ni1 S2 2 2 93.90(5) ?
    N11 Ni1 S2 2 2 90.46(5) ?
    N11 Ni1 S2 . 2 89.54(5) ?
    N1 Ni1 S2 . . 93.90(5) ?
    N1 Ni1 S2 2 . 86.10(5) ?
    N11 Ni1 S2 2 . 89.54(5) ?
    N11 Ni1 S2 . . 90.46(5) ?
    S2 Ni1 S2 2 . 180.00(3) ?
    N3 Ni2 N2 . . 178.85(6) ?
    N3 Ni2 N21 . . 88.45(7) ?
    N2 Ni2 N21 . . 91.90(7) ?
    N3 Ni2 N31 . . 89.20(7) ?
    N2 Ni2 N31 . . 90.46(7) ?
    N21 Ni2 N31 . . 177.59(6) ?
    N3 Ni2 S3 . 2_666 94.72(5) ?
    N2 Ni2 S3 . 2_666 84.17(5) ?
    N21 Ni2 S3 . 2_666 90.85(5) ?
    N31 Ni2 S3 . 2_666 89.89(5) ?
    N3 Ni2 S1 . . 87.63(5) ?
    N2 Ni2 S1 . . 93.47(5) ?
    N21 Ni2 S1 . . 89.58(5) ?
    N31 Ni2 S1 . . 89.77(5) ?
    S3 Ni2 S1 2_666 . 177.618(19) ?
    C1 N1 Ni1 . . 163.91(16) ?
    N1 C1 S1 . . 179.12(19) ?
    C1 S1 Ni2 . . 99.82(7) ?
    C2 N2 Ni2 . . 165.01(16) ?
    N2 C2 S2 . . 177.92(18) ?
    C2 S2 Ni1 . . 99.72(7) ?
    C3 N3 Ni2 . . 165.50(17) ?
    N3 C3 S3 . . 178.70(19) ?
    C3 S3 Ni2 . 2_666 100.49(7) ?
    C11 N11 C15 . . 117.22(19) ?
    C11 N11 Ni1 . . 122.02(14) ?
    C15 N11 Ni1 . . 120.75(15) ?
    N11 C11 C12 . . 123.2(2) ?
    N11 C11 H11 . . 118.4 ?
    C12 C11 H11 . . 118.4 ?
    C13 C12 C11 . . 118.9(2) ?
    C13 C12 H12 . . 120.6 ?
    C11 C12 H12 . . 120.6 ?
    C14 C13 C12 . . 118.6(2) ?
    C14 C13 H13 . . 120.7 ?
    C12 C13 H13 . . 120.7 ?
    C13 C14 C15 . . 119.2(2) ?
    C13 C14 H14 . . 120.4 ?
    C15 C14 H14 . . 120.4 ?
    N11 C15 C14 . . 122.9(2) ?
    N11 C15 H15 . . 118.6 ?
    C14 C15 H15 . . 118.6 ?
    C21 N21 C25 . . 117.13(18) ?
    C21 N21 Ni2 . . 121.78(14) ?
    C25 N21 Ni2 . . 121.07(14) ?
    N21 C21 C22 . . 123.1(2) ?
    N21 C21 H21 . . 118.4 ?
    C22 C21 H21 . . 118.4 ?
    C23 C22 C21 . . 118.7(2) ?
    C23 C22 H22 . . 120.6 ?
    C21 C22 H22 . . 120.6 ?
    C24 C23 C22 . . 119.1(2) ?
    C24 C23 H23 . . 120.5 ?
    C22 C23 H23 . . 120.5 ?
    C23 C24 C25 . . 118.9(2) ?
    C23 C24 H24 . . 120.5 ?
    C25 C24 H24 . . 120.5 ?
    N21 C25 C24 . . 123.0(2) ?
    N21 C25 H25 . . 118.5 ?
    C24 C25 H25 . . 118.5 ?
    C31 N31 C35 . . 116.92(18) ?
    C31 N31 Ni2 . . 120.73(13) ?
    C35 N31 Ni2 . . 122.34(15) ?
    N31 C31 C32 . . 123.4(2) ?
    N31 C31 H31 . . 118.3 ?
    C32 C31 H31 . . 118.3 ?
    C33 C32 C31 . . 118.9(2) ?
    C33 C32 H32 . . 120.6 ?
    C31 C32 H32 . . 120.6 ?
    C32 C33 C34 . . 118.5(2) ?
    C32 C33 H33 . . 120.7 ?
    C34 C33 H33 . . 120.7 ?
    N31 C35 C34 . . 122.9(2) ?
    N31 C35 H35 . . 118.6 ?
    C34 C35 H35 . . 118.6 ?
    C33 C34 C35 . . 119.4(2) ?
    C33 C34 H34 . . 120.3 ?
    C35 C34 H34 . . 120.3 ?
data_global
_journal_date_recd_electronic     2014-04-10
_journal_date_accepted     2014-04-28
_journal_name_full     'Acta Crystallographica, Section E'
_journal_year     2014
_journal_volume     70
_journal_issue      6
_journal_page_first     m196
_journal_page_last     m196
_journal_paper_category     QM
_journal_paper_doi     10.1107/S1600536814009611
_journal_coeditor_code     FK2081
_publ_contact_author
;
Tristan Neumann
Institut f\"ur Anorganische Chemie
Christian-Albrechts-Universit\"at Kiel
Max-Eyth-Strasse 2
D-24118 Kiel
Germany
;
_publ_contact_author_email     t.neumann@ac.uni-kiel.de
_publ_contact_author_fax     '(+)431-880-1520'
_publ_contact_author_phone     '(+)431-880-5546'
_publ_section_title
;\
<i>catena</i>-Poly[[bis(pyridine-\k<i>N</i>)nickel(II)]-di-\m-thiocyanato-\
\k^2^<i>N</i>:<i>S</i>;\k^2^<i>S</i>:<i>N</i>]
;
loop_
    _publ_author_name
    _publ_author_footnote
    _publ_author_address
    'Neumann, Tristan' .
;
Institut f\"ur Anorganische Chemie
Christian-Albrechts-Universit\"at Kiel
Max-Eyth-Strasse 2
24118 Kiel
Germany
;
    'Je\&s, Inke' .
;
Institut f\"ur Anorganische Chemie
Christian-Albrechts-Universit\"at Kiel
Max-Eyth-Strasse 2
24118 Kiel
Germany
;
    'N\"ather, Christian' .
;
Institut f\"ur Anorganische Chemie
Christian-Albrechts-Universit\"at Kiel
Max-Eyth-Strasse 2
24118 Kiel
Germany
;
_publ_section_synopsis     .
