# Supplementary material for: catena-Poly[[bis­(pyridine-κN)nickel(II)]-di-μ-thio­cyanato-κ2 N:S;κ2 S:N]
Source: Acta Crystallogr Sect E Struct Rep Online. 2014 May 3;70(Pt 6):m196. doi: 10.1107/S1600536814009611 (PMC4051106; doi:10.1107/S1600536814009611)
Supplement: Supplementary file 2 [file e-70-0m196-Isup2.hkl]

# 
# h,k,l, Fc-squared, Fo-squared, sigma(Fo-squared) and status flag 
# 
data_I
_shelx_title ' Ni(SCN)2(Pyridine)2 in P-1, TN588tta' 
_shelx_refln_list_code          4 
_shelx_F_calc_maximum      157.55 
_exptl_crystal_F_000       510.00 
_reflns_d_resolution_high  0.7741 
 
loop_ 
 _symmetry_equiv_pos_as_xyz 
 'x, y, z' 
 '-x, -y, -z' 
 
_cell_length_a     8.4913 
_cell_length_b     8.6808 
_cell_length_c    15.3608 
_cell_angle_alpha  92.675 
_cell_angle_beta   96.460 
_cell_angle_gamma 114.753 
 
_shelx_F_squared_multiplier     1.000 
 
loop_ 
 _refln_index_h 
 _refln_index_k 
 _refln_index_l 
 _refln_F_squared_calc 
 _refln_F_squared_meas 
 _refln_F_squared_sigma 
 _refln_observed_status 
   1   0   0       14.46       16.27      7.16 o 
   2   0   0       23.85       22.49      6.10 o 
   3   0   0     4171.58     4015.61     61.04 o 
   4   0   0       15.26       13.95      5.15 o 
   5   0   0      217.63      205.23      6.41 o 
   6   0   0      168.81      190.58      7.44 o 
   7   0   0       13.03       16.59      6.70 o 
   8   0   0      191.31      205.77      8.47 o 
   9   0   0       81.31       90.33      8.66 o 
 -10   1   0      302.76      245.04     70.33 o 
  -9   1   0      113.40      129.33      9.42 o 
  -8   1   0        0.63        2.50      6.13 o 
  -7   1   0     1089.71     1145.67     13.05 o 
  -6   1   0      269.63      257.91      6.23 o 
  -5   1   0       73.33       66.39      5.25 o 
  -4   1   0     9747.83     9164.71    134.84 o 
  -3   1   0       22.29       15.99      4.98 o 
  -2   1   0      112.82      111.34      7.25 o 
  -1   1   0    14516.95    15329.78    455.62 o 
   0   1   0      171.90      170.03      8.23 o 
   1   1   0        2.81        1.26      7.15 o 
   2   1   0      471.91      521.60     10.80 o 
   3   1   0       56.03       59.70      6.00 o 
   4   1   0      160.89      149.27      6.40 o 
   5   1   0      163.32      172.37      6.70 o 
   6   1   0        0.61        0.72      6.59 o 
   7   1   0       23.06       25.47      6.68 o 
   8   1   0       99.45      113.62      9.38 o 
   9   1   0        2.04        3.95      9.88 o 
 -10   2   0        1.46        5.38      8.24 o 
  -9   2   0       55.87       63.60      6.99 o 
  -8   2   0      693.43      726.50     20.55 o 
  -7   2   0      101.13      105.04      5.74 o 
  -6   2   0       32.21       31.07      5.43 o 
  -5   2   0      477.73      469.66      7.20 o 
  -4   2   0      319.79      293.48      6.75 o 
  -3   2   0      118.87      112.65      5.55 o 
  -2   2   0     8357.11     8672.45    186.76 o 
  -1   2   0        0.72        1.90      5.84 o 
   0   2   0      166.58      155.59      6.55 o 
   1   2   0     2631.02     2704.13     30.09 o 
   2   2   0      208.16      192.56      7.12 o 
   3   2   0        9.67       12.14      5.26 o 
   4   2   0     2470.84     2400.44     27.41 o 
   5   2   0      261.68      263.72      7.52 o 
   6   2   0       60.63       56.69      7.35 o 
   7   2   0     1024.96     1144.72     26.43 o 
   8   2   0       89.99       84.26      9.33 o 
 -10   3   0        0.36        4.68      9.02 o 
  -9   3   0      159.70      170.06      7.45 o 
  -8   3   0        1.78        7.56      6.06 o 
  -7   3   0      120.52      119.13      6.19 o 
  -6   3   0      725.90      685.10      8.96 o 
  -5   3   0       25.17       24.48      5.02 o 
  -4   3   0       52.17       61.72      5.60 o 
  -3   3   0      641.01      527.63     10.72 o 
  -2   3   0     2123.20     2008.48     20.23 o 
  -1   3   0       75.57       67.14      5.55 o 
   1   3   0      607.73      555.87      6.93 o 
   2   3   0      144.15      125.33      5.64 o 
   3   3   0     4899.56     4811.60    119.44 o 
   4   3   0      633.08      617.27     15.58 o 
   5   3   0      545.80      525.00     23.85 o 
   6   3   0     1351.89     1452.63     29.21 o 
   7   3   0       40.81       44.92      8.12 o 
   8   3   0      185.34      182.10     10.55 o 
 -10   4   0      511.80      527.02     70.69 o 
  -9   4   0       36.81       43.43      7.01 o 
  -8   4   0       12.29       13.40      6.40 o 
  -7   4   0     3274.60     3320.69     94.36 o 
  -6   4   0      634.55      628.18      8.34 o 
  -5   4   0       11.42       18.18      4.86 o 
  -4   4   0     3507.09     3175.03     47.96 o 
  -3   4   0       10.25        8.81      4.00 o 
  -2   4   0        9.07       12.02      4.55 o 
  -1   4   0     8798.57     8657.52     72.04 o 
   0   4   0      276.75      272.54      6.45 o 
   1   4   0       81.06       73.15      4.54 o 
   2   4   0     1552.10     1593.43     42.23 o 
   3   4   0        2.92        3.00      6.50 o 
   4   4   0       76.78       84.90      7.92 o 
   5   4   0       16.63       18.40      6.37 o 
   6   4   0        3.54        5.18      6.90 o 
   7   4   0        6.68        3.50      8.39 o 
 -10   5   0        4.00        6.66      7.60 o 
  -9   5   0        4.82        6.47      6.26 o 
  -8   5   0      913.50      966.99     22.10 o 
  -7   5   0        0.01        3.09      5.04 o 
  -6   5   0       70.10       72.91      5.34 o 
  -5   5   0      990.73      986.92     10.79 o 
  -4   5   0       75.90       84.43      4.99 o 
  -3   5   0       19.69       21.30      4.12 o 
  -2   5   0      277.39      282.09      5.93 o 
  -1   5   0        2.90        7.64      3.93 o 
   0   5   0       57.87       58.79      4.76 o 
   1   5   0      198.30      200.90      5.32 o 
   2   5   0       84.33       84.20      5.53 o 
   3   5   0       28.13       29.61      6.10 o 
   4   5   0        8.21        9.02      7.14 o 
   5   5   0       84.44       88.45      9.68 o 
   6   5   0        1.54        4.67      8.29 o 
 -10   6   0       33.45       30.06     10.82 o 
  -9   6   0       19.72       31.00      6.11 o 
  -8   6   0       39.01       40.72      5.39 o 
  -7   6   0       18.48       18.59      5.30 o 
  -6   6   0      341.70      333.70      6.03 o 
  -5   6   0        3.66        3.60      4.44 o 
  -4   6   0       92.97       92.75      4.57 o 
  -3   6   0       34.21       30.11      5.03 o 
  -2   6   0        0.36        6.32      3.90 o 
  -1   6   0      133.23      139.43      5.12 o 
   0   6   0     1684.13     1734.02     24.95 o 
   1   6   0      307.97      305.13      5.72 o 
   2   6   0       82.68       84.48      5.23 o 
   3   6   0     1275.81     1450.05     74.93 o 
   4   6   0      143.65      164.40     21.14 o 
   5   6   0       63.62       55.80      8.75 o 
 -10   7   0       93.08       65.53     21.66 o 
  -9   7   0        9.71       11.61      6.27 o 
  -8   7   0        1.74        4.46      5.18 o 
  -7   7   0     1575.75     1608.97     33.57 o 
  -6   7   0       16.85       25.08      4.52 o 
  -5   7   0       88.26       92.03      5.02 o 
  -4   7   0     2457.80     2427.01     43.45 o 
  -3   7   0      101.58      113.25      6.09 o 
  -2   7   0      241.49      243.50      5.05 o 
  -1   7   0     2728.04     2857.95     26.15 o 
   0   7   0       40.37       42.93      4.66 o 
   1   7   0      187.05      199.81      7.81 o 
   2   7   0      629.28      655.30     17.69 o 
   3   7   0        4.04        3.48      6.88 o 
   4   7   0       49.10       43.07      8.63 o 
 -10   8   0        0.06       -0.94      6.65 o 
  -9   8   0        0.35        1.80      5.33 o 
  -8   8   0      718.86      782.54     18.28 o 
  -7   8   0       18.83       25.02      5.10 o 
  -6   8   0        8.44       16.79      4.87 o 
  -5   8   0      929.42      941.90     26.25 o 
  -4   8   0      284.23      308.68      8.48 o 
  -3   8   0        6.02        8.72      5.88 o 
  -2   8   0        2.65       11.90      5.07 o 
  -1   8   0        2.52        4.23      4.68 o 
   0   8   0       75.40       84.25      5.46 o 
   1   8   0       76.38       73.41      5.76 o 
   2   8   0        5.00        6.61      5.83 o 
   3   8   0       27.34       21.80      7.85 o 
  -9   9   0        3.67        6.06      6.43 o 
  -8   9   0       43.31       35.76      5.57 o 
  -7   9   0        1.63        1.20      5.25 o 
  -6   9   0       40.31       34.15      5.19 o 
  -5   9   0        2.73        1.90      4.48 o 
  -4   9   0       19.45       17.59      4.93 o 
  -3   9   0       30.81       33.74      4.71 o 
  -2   9   0       15.56       16.35      6.00 o 
  -1   9   0        1.95        0.51      5.25 o 
   0   9   0      425.23      406.00      9.40 o 
   1   9   0      126.19      122.96     23.00 o 
   2   9   0        0.27        5.09      7.07 o 
  -8  10   0       10.31        8.48      5.58 o 
  -7  10   0      101.55       83.81     17.38 o 
  -6  10   0        2.23       -4.19      5.08 o 
  -5  10   0       40.62       41.13      5.15 o 
  -4  10   0      741.52      716.89     35.59 o 
  -3  10   0       58.44       54.38      5.99 o 
  -2  10   0       41.69       48.22      6.54 o 
  -1  10   0      447.08      412.09     11.52 o 
   0  10   0      119.54       79.66     18.56 o 
  -6  11   0       40.15       33.52      6.10 o 
  -5  11   0      546.38      423.02     40.56 o 
  -4  11   0       20.47       17.50      6.22 o 
  -3  11   0        3.71        5.82      6.08 o 
   3 -11   1       44.94       32.50      6.18 o 
   4 -11   1      513.72      391.01     24.26 o 
   5 -11   1       60.81       58.18      5.79 o 
   6 -11   1       27.47       14.81      6.04 o 
   0 -10   1      409.21      373.11     62.81 o 
   1 -10   1      109.71       90.72      6.38 o 
   2 -10   1       84.91       82.31      5.55 o 
   3 -10   1      271.15      259.62      9.08 o 
   4 -10   1       23.09       29.22      5.58 o 
   5 -10   1      126.21      117.02      5.85 o 
   6 -10   1      104.19      109.17      5.86 o 
   7 -10   1        7.23        5.94      5.28 o 
   8 -10   1        5.86        2.10      5.49 o 
  -2  -9   1       31.58       13.74     14.07 o 
  -1  -9   1      228.38      198.21     38.69 o 
   0  -9   1       33.10       37.54      5.47 o 
   1  -9   1        1.54        4.34      5.17 o 
   2  -9   1       67.05       73.35      5.05 o 
   3  -9   1       14.63       15.27      5.92 o 
   4  -9   1        2.26        5.12      4.81 o 
   5  -9   1        1.38        7.21      4.44 o 
   6  -9   1        0.56        2.48      4.76 o 
   7  -9   1       12.43       14.11      5.29 o 
   8  -9   1       71.24       58.39      5.85 o 
   9  -9   1        2.47        4.50      6.51 o 
  -3  -8   1       32.70       26.94      6.84 o 
  -2  -8   1       81.80       69.68      7.46 o 
  -1  -8   1       39.23       37.32      5.45 o 
   0  -8   1        8.61       11.56      4.73 o 
   1  -8   1       30.16       34.12      4.91 o 
   2  -8   1       15.13       15.72      4.56 o 
   3  -8   1       35.78       46.79      4.84 o 
   4  -8   1     1372.23     1384.81     30.97 o 
   5  -8   1       29.30       30.45      4.82 o 
   6  -8   1       41.01       42.99      5.03 o 
   7  -8   1     1224.19     1312.28     40.57 o 
   8  -8   1       13.74        9.66      5.23 o 
   9  -8   1        0.17        4.39      6.04 o 
  10  -8   1      387.67      282.63     86.82 o 
  -4  -7   1       93.69       78.22      7.82 o 
  -3  -7   1      138.54      141.29     19.23 o 
  -2  -7   1      207.81      217.95     10.08 o 
  -1  -7   1      156.29      173.27      5.57 o 
   0  -7   1     1735.15     1838.98     29.40 o 
   1  -7   1        7.90       12.02      4.70 o 
   2  -7   1      127.90      136.57      5.12 o 
   3  -7   1     3116.46     3234.91     57.38 o 
   4  -7   1       91.82       92.65      5.41 o 
   5  -7   1        2.27        5.73      4.69 o 
   6  -7   1     1488.71     1559.21     44.94 o 
   7  -7   1      183.40      184.62      7.87 o 
   8  -7   1        0.38        3.22      5.13 o 
   9  -7   1      140.51      148.71      8.12 o 
  10  -7   1       11.58        6.28      7.06 o 
  -5  -6   1       97.84       98.43      7.14 o 
  -4  -6   1      312.79      366.73     13.10 o 
  -3  -6   1        0.74       11.61      6.18 o 
  -2  -6   1      481.63      500.36     25.58 o 
  -1  -6   1     3330.28     3433.37    101.90 o 
   0  -6   1       36.80       34.76      4.48 o 
   1  -6   1      170.22      170.82      4.77 o 
   2  -6   1       39.36       40.78      4.89 o 
   3  -6   1       40.79       40.84      4.11 o 
   4  -6   1        1.21        3.97      4.18 o 
   5  -6   1       77.34       91.02      4.98 o 
   6  -6   1        5.98        7.67      4.78 o 
   7  -6   1        6.98       11.51      5.09 o 
   8  -6   1        2.17        5.67      5.56 o 
   9  -6   1        1.06        2.81      6.64 o 
  10  -6   1       93.83       93.89      9.34 o 
  -6  -5   1       46.14       51.16      8.42 o 
  -5  -5   1      182.87      223.30      7.09 o 
  -4  -5   1       34.25       35.24      6.00 o 
  -3  -5   1      290.31      299.09     24.45 o 
  -2  -5   1      351.01      381.94      8.19 o 
  -1  -5   1      113.47      111.29      5.26 o 
   0  -5   1       13.26       12.79      4.48 o 
   1  -5   1       21.98       23.72      4.40 o 
   2  -5   1        0.22        3.05      4.28 o 
   3  -5   1      263.50      275.01      5.08 o 
   4  -5   1      769.60      732.96     16.93 o 
   5  -5   1       99.56       97.45      4.83 o 
   6  -5   1       13.16       12.79      4.89 o 
   7  -5   1     1463.60     1475.98     49.91 o 
   8  -5   1       43.68       56.20      6.14 o 
   9  -5   1        0.62        8.63      7.88 o 
  10  -5   1      717.48      685.53     96.49 o 
  -7  -4   1        2.87        6.20      7.64 o 
  -6  -4   1       37.30       36.29      7.14 o 
  -5  -4   1        1.09        2.46      6.51 o 
  -4  -4   1       33.84       38.02      7.05 o 
  -3  -4   1     1408.27     1381.61     32.45 o 
  -2  -4   1      173.08      156.23      5.59 o 
  -1  -4   1        0.40        1.85      4.35 o 
   0  -4   1     6917.70     6613.96     45.36 o 
   1  -4   1      411.42      372.74      6.06 o 
   2  -4   1       58.47       51.34      4.45 o 
   3  -4   1     5729.13     5334.14     80.72 o 
   4  -4   1      347.31      336.92      8.47 o 
   5  -4   1       41.46       31.31      5.36 o 
   6  -4   1     5051.62     4935.67     87.80 o 
   7  -4   1        2.74        4.07      5.39 o 
   8  -4   1       47.21       53.12      6.59 o 
   9  -4   1      523.52      588.64     17.56 o 
  10  -4   1        9.37       12.73      8.52 o 
  -8  -3   1        8.63       16.08      8.65 o 
  -7  -3   1      626.14      669.26     32.37 o 
  -6  -3   1       48.73       56.94      7.42 o 
  -5  -3   1        9.15       10.25      5.78 o 
  -4  -3   1     2994.95     3092.90     91.52 o 
  -3  -3   1        7.77        9.77      6.64 o 
  -2  -3   1      782.44      724.49      8.92 o 
  -1  -3   1    11783.64    11366.21    282.23 o 
   0  -3   1      525.51      492.93      6.56 o 
   1  -3   1     4421.22     4036.12     25.85 o 
   2  -3   1     1424.30     1292.86     13.81 o 
   3  -3   1      219.60      215.57      5.65 o 
   4  -3   1        0.01        1.77      5.20 o 
   5  -3   1     2358.44     2329.91     63.86 o 
   6  -3   1       18.18       19.75      6.47 o 
   7  -3   1        0.03        9.29      6.69 o 
   8  -3   1       27.29       30.72      7.06 o 
   9  -3   1       27.91       33.00      7.66 o 
  10  -3   1        3.63        3.98      9.21 o 
  -8  -2   1      693.91      726.78     51.57 o 
  -7  -2   1       99.88      103.17      8.22 o 
  -6  -2   1       27.58       30.96      7.03 o 
  -5  -2   1       57.71       77.33      6.16 o 
  -4  -2   1      204.20      205.16      7.05 o 
  -3  -2   1       95.59       83.51      5.79 o 
  -2  -2   1     2026.52     2054.87     15.81 o 
  -1  -2   1       10.75       11.68      5.05 o 
   0  -2   1        7.20        8.55      5.56 o 
   1  -2   1     8318.14     8238.83     48.27 o 
   2  -2   1      129.85      126.31      6.82 o 
   3  -2   1      773.95      730.91     15.22 o 
   4  -2   1      247.70      223.70      6.86 o 
   5  -2   1        1.31        4.34      5.18 o 
   6  -2   1        9.29        9.85      5.47 o 
   7  -2   1      173.66      180.82      6.93 o 
   8  -2   1      253.30      250.02      9.77 o 
   9  -2   1        4.50        3.99      7.16 o 
  10  -2   1      422.36      378.69     18.21 o 
  -9  -1   1        8.84        9.08      9.72 o 
  -8  -1   1        0.30        8.89      7.62 o 
  -7  -1   1        4.10        4.27      7.24 o 
  -6  -1   1       21.16       24.02      6.05 o 
  -5  -1   1      225.96      213.54      6.72 o 
  -4  -1   1       84.40       86.97      6.08 o 
  -3  -1   1     1791.79     1793.33     17.77 o 
  -2  -1   1        0.27        2.65      6.02 o 
  -1  -1   1       17.64       20.14      7.29 o 
   0  -1   1    15185.62    16776.17    158.19 o 
   1  -1   1      206.15      191.27      8.85 o 
   2  -1   1       55.59       59.41      8.39 o 
   3  -1   1     3276.32     3028.30     39.06 o 
   4  -1   1       83.94       74.87      5.43 o 
   5  -1   1      149.58      148.07      5.94 o 
   6  -1   1     6129.00     5992.45    101.71 o 
   7  -1   1      411.95      428.89      8.57 o 
   8  -1   1      150.86      169.09      8.72 o 
   9  -1   1      875.28      982.20     14.16 o 
  10  -1   1        0.11        3.57     13.13 o 
  -9   0   1       92.31      112.38      8.81 o 
  -8   0   1        6.38       10.12      7.03 o 
  -7   0   1     1555.14     1663.01     18.86 o 
  -6   0   1      247.70      248.52      6.35 o 
  -5   0   1        3.75        4.00      4.84 o 
  -4   0   1     5355.43     5190.33     60.79 o 
  -3   0   1        5.67        6.20      5.08 o 
  -2   0   1      209.65      199.77      7.02 o 
  -1   0   1     9704.58    11657.94     50.84 o 
   0   0   1        0.03        1.39      7.23 o 
   1   0   1      120.83      117.05      9.23 o 
   2   0   1     4629.15     4498.59     58.01 o 
   3   0   1       43.91       38.18      5.23 o 
   4   0   1      385.38      360.07      6.81 o 
   5   0   1     3630.98     3528.27     44.61 o 
   6   0   1      141.37      136.86      7.25 o 
   7   0   1       37.37       37.43      6.99 o 
   8   0   1      328.59      347.05     11.88 o 
   9   0   1        3.73        3.98      8.67 o 
 -10   1   1       74.94       55.40     20.11 o 
  -9   1   1       60.88       65.31      7.06 o 
  -8   1   1     2526.43     2647.91     45.13 o 
  -7   1   1       16.93       20.38      5.81 o 
  -6   1   1        9.84       12.74      5.05 o 
  -5   1   1     3176.31     3032.56     51.54 o 
  -4   1   1       63.79       70.13      5.03 o 
  -3   1   1      479.27      433.13      7.01 o 
  -2   1   1     7456.29     7985.32     57.38 o 
  -1   1   1       29.18       28.16      6.08 o 
   0   1   1       19.27       20.00      5.75 o 
   1   1   1     3319.43     3536.06     40.38 o 
   2   1   1        5.10        4.52      4.76 o 
   3   1   1       17.11       25.42      5.50 o 
   4   1   1      245.26      253.74      7.13 o 
   5   1   1        5.18       10.94      6.08 o 
   6   1   1        7.57       12.29      6.60 o 
   7   1   1      440.02      494.49     10.32 o 
   8   1   1       22.92       30.42      9.03 o 
   9   1   1        3.58        2.66      9.94 o 
 -10   2   1        2.66        4.81      7.29 o 
  -9   2   1      356.95      383.02      9.47 o 
  -8   2   1       13.84       21.12      5.95 o 
  -7   2   1      166.11      164.81      6.59 o 
  -6   2   1      615.16      617.23      7.45 o 
  -5   2   1      399.43      388.63      6.46 o 
  -4   2   1       68.97       68.86      4.99 o 
  -3   2   1     1577.69     1680.85     10.84 o 
  -2   2   1       45.94       46.13      5.68 o 
  -1   2   1      283.32      261.14      6.88 o 
   0   2   1     5244.77     5539.02     68.20 o 
   1   2   1     1492.04     1410.52     15.30 o 
   2   2   1       67.62       70.12      5.78 o 
   3   2   1     3889.26     3898.40     79.27 o 
   4   2   1       84.40       84.66      6.28 o 
   5   2   1      539.83      535.21     30.38 o 
   6   2   1     1214.06     1355.04     42.48 o 
   7   2   1      150.94      163.03      8.46 o 
   8   2   1       89.03      101.46      9.91 o 
 -10   3   1       30.62       19.67      7.65 o 
  -9   3   1        0.15        0.52      6.44 o 
  -8   3   1       10.61       11.91      5.80 o 
  -7   3   1      255.63      258.48      6.39 o 
  -6   3   1      475.93      458.71      6.68 o 
  -5   3   1      120.30      120.35      4.85 o 
  -4   3   1      885.76      731.78      7.29 o 
  -3   3   1      323.89      313.09      6.56 o 
  -2   3   1        0.43        1.08      4.61 o 
   0   3   1      190.85      170.05      5.01 o 
   1   3   1      410.67      404.19      8.20 o 
   2   3   1     4345.22     4054.14     74.05 o 
   3   3   1       15.57       18.75      6.56 o 
   4   3   1       58.95       59.57      6.61 o 
   5   3   1      547.75      608.61     23.14 o 
   6   3   1       21.54       24.08      7.54 o 
   7   3   1       97.84       94.04      8.46 o 
   8   3   1      207.39      173.27     10.36 o 
 -10   4   1       69.29       72.14     13.75 o 
  -9   4   1        1.44        2.77      6.70 o 
  -8   4   1     1253.79     1294.98     30.51 o 
  -7   4   1       33.25       35.20      5.66 o 
  -6   4   1        1.15        6.27      4.96 o 
  -5   4   1     7499.98     7126.46     19.61 o 
  -4   4   1       67.27       70.03      4.88 o 
  -3   4   1      170.50      168.13      4.84 o 
  -2   4   1     8782.99     8450.83    181.14 o 
  -1   4   1        5.05        8.73      4.58 o 
   0   4   1      118.30      106.41      4.45 o 
   1   4   1        8.59        9.85      4.34 o 
   2   4   1        6.75        6.92      4.77 o 
   3   4   1        0.49        0.97      5.84 o 
   4   4   1       26.60       33.54      7.02 o 
   5   4   1       32.85       36.90      6.61 o 
   6   4   1        4.70        8.57      7.10 o 
   7   4   1       69.20       59.77      8.95 o 
 -10   5   1       85.64       85.78     18.12 o 
  -9   5   1      506.87      547.03     14.95 o 
  -8   5   1       38.10       41.20      5.19 o 
  -7   5   1       16.35       17.36      4.91 o 
  -6   5   1     1265.46     1252.96     13.88 o 
  -5   5   1       50.59       48.93      4.39 o 
  -4   5   1       13.00       15.27      4.66 o 
  -3   5   1       14.68       40.02     13.40 o 
  -2   5   1        0.18       -0.13      4.30 o 
  -1   5   1       91.56       92.92      4.42 o 
   0   5   1      611.74      649.19      9.70 o 
   1   5   1        0.76        5.82      4.82 o 
   2   5   1       14.88       15.45      5.25 o 
   3   5   1      307.33      356.82     23.74 o 
   4   5   1       19.08       29.04      7.27 o 
   5   5   1        1.08       -0.97      7.06 o 
   6   5   1      135.04      133.39      8.35 o 
 -10   6   1        7.03        3.23      6.42 o 
  -9   6   1        0.02       -2.32      5.72 o 
  -8   6   1        0.02        4.91      5.23 o 
  -7   6   1      140.40      142.86      5.07 o 
  -6   6   1       13.12       15.45      4.65 o 
  -5   6   1       21.30       28.40      4.31 o 
  -4   6   1        8.70       14.53      5.31 o 
  -3   6   1      116.50      117.31      4.74 o 
  -2   6   1       45.79       48.12      5.73 o 
  -1   6   1     6298.71     6684.40     68.38 o 
   0   6   1      259.45      251.12      5.16 o 
   1   6   1      101.22      113.38      5.36 o 
   2   6   1     1712.49     1899.98     53.87 o 
   3   6   1      126.99      129.85      6.37 o 
   4   6   1       65.74       63.59      7.38 o 
   5   6   1      304.80      277.46     35.01 o 
 -10   7   1        0.57       -0.46      5.93 o 
  -9   7   1       21.55       30.30      5.51 o 
  -8   7   1      505.16      547.91      7.19 o 
  -7   7   1        0.24       -0.79      5.12 o 
  -6   7   1       45.61       52.02      4.81 o 
  -5   7   1     1679.75     1749.05     33.13 o 
  -4   7   1       47.71       52.33      4.59 o 
  -3   7   1       55.12       49.98      4.31 o 
  -2   7   1     3065.87     3183.83     12.92 o 
  -1   7   1      137.89      147.60      5.07 o 
   0   7   1       88.39       96.82      4.96 o 
   1   7   1      999.73     1062.99     13.09 o 
   2   7   1      102.32      105.12      6.34 o 
   3   7   1        5.53        7.75      7.02 o 
   4   7   1       29.47       35.01      7.19 o 
 -10   8   1        0.08        4.17      6.39 o 
  -9   8   1      527.64      528.62      7.20 o 
  -8   8   1       16.30       19.32      5.09 o 
  -7   8   1       28.38       25.00      5.16 o 
  -6   8   1      817.26      839.14     22.08 o 
  -5   8   1       41.12       40.29      4.99 o 
  -4   8   1        2.40        8.65      4.84 o 
  -3   8   1       20.76       24.14      4.52 o 
  -2   8   1        0.99        2.05      5.38 o 
  -1   8   1        0.52        4.62      5.19 o 
   0   8   1       29.46       32.49      5.37 o 
   1   8   1       55.10       60.22      5.75 o 
   2   8   1        1.38        3.31      6.05 o 
   3   8   1        6.68        5.18      7.85 o 
  -9   9   1        3.99        1.74      5.97 o 
  -8   9   1        0.27        4.18      5.25 o 
  -7   9   1       69.68       62.80      5.51 o 
  -6   9   1        1.19        3.32      5.06 o 
  -5   9   1        2.57        3.96      4.73 o 
  -4   9   1       30.45       40.73      4.92 o 
  -3   9   1        1.96        3.50      4.82 o 
  -2   9   1        5.46        2.69      4.80 o 
  -1   9   1      261.61      274.79      7.40 o 
   0   9   1       86.39       80.37      5.65 o 
   1   9   1        2.66        1.71      5.72 o 
  -8  10   1      201.73      141.60     28.71 o 
  -7  10   1        5.36        6.42      5.88 o 
  -6  10   1       24.84       26.61      5.27 o 
  -5  10   1      259.13      251.17     14.91 o 
  -4  10   1       47.06       48.80      5.57 o 
  -3  10   1        0.25       -0.44      5.77 o 
  -2  10   1      454.86      386.25     21.62 o 
  -1  10   1       54.80       49.17      6.33 o 
   0  10   1       90.58       47.15     17.37 o 
  -6  11   1      385.04      324.07     14.22 o 
  -5  11   1       33.11       27.21      5.61 o 
  -4  11   1       13.17        5.15      5.74 o 
   3 -11   2      354.36      258.07     31.81 o 
   4 -11   2       34.36       22.66      5.73 o 
   5 -11   2       45.32       38.23      5.66 o 
   6 -11   2      248.76      212.37     22.19 o 
   0 -10   2       15.97       10.39      6.19 o 
   1 -10   2       80.75       74.35      6.41 o 
   2 -10   2      316.17      307.42     11.91 o 
   3 -10   2       14.39       18.94      6.27 o 
   4 -10   2        0.39        3.38      5.14 o 
   5 -10   2      199.28      198.11     10.59 o 
   6 -10   2       31.17       33.55      5.54 o 
   7 -10   2        1.68        2.93      5.26 o 
   8 -10   2        8.11       10.66      6.52 o 
  -2  -9   2      131.01       47.05     38.47 o 
  -1  -9   2        2.77        5.13      6.43 o 
   0  -9   2        4.86        2.86      5.34 o 
   1  -9   2       57.36       62.65      5.42 o 
   2  -9   2       51.72       54.77      5.29 o 
   3  -9   2        1.29        5.74      4.75 o 
   4  -9   2      224.46      220.65      6.78 o 
   5  -9   2       10.84       12.28      5.09 o 
   6  -9   2        0.66        3.58      4.99 o 
   7  -9   2       23.61       23.78      5.23 o 
   8  -9   2       10.60        8.63      6.18 o 
   9  -9   2        3.36        3.66      5.79 o 
  -3  -8   2        0.94       -0.50      6.90 o 
  -2  -8   2        0.15       -0.19      6.43 o 
  -1  -8   2        0.55        1.59      5.33 o 
   0  -8   2       13.12       18.23      6.36 o 
   1  -8   2        2.54        8.33      4.85 o 
   2  -8   2      236.30      254.15      5.18 o 
   3  -8   2     1315.02     1385.14     20.54 o 
   4  -8   2      225.95      248.39      6.45 o 
   5  -8   2       58.78       61.49      5.30 o 
   6  -8   2     1308.18     1444.24     21.64 o 
   7  -8   2        1.44        4.73      5.10 o 
   8  -8   2        4.27        9.31      5.66 o 
   9  -8   2      598.02      595.60     45.99 o 
  10  -8   2       13.26       10.73      7.12 o 
  -4  -7   2      214.37      225.22     26.05 o 
  -3  -7   2       45.53       43.81      7.40 o 
  -2  -7   2      169.10      162.24      6.64 o 
  -1  -7   2     1884.88     1942.94     33.54 o 
   0  -7   2      474.10      497.44     10.60 o 
   1  -7   2      212.23      211.94      5.95 o 
   2  -7   2     2486.54     2516.98     41.18 o 
   3  -7   2       75.88       79.72      4.95 o 
   4  -7   2      165.33      158.15      7.70 o 
   5  -7   2     1189.18     1234.61     28.23 o 
   6  -7   2        0.09       -1.03      4.57 o 
   7  -7   2        5.44        7.03      5.32 o 
   8  -7   2      187.07      201.55      5.93 o 
   9  -7   2        0.02        2.30      6.15 o 
  10  -7   2        0.05       -6.96      7.80 o 
  -5  -6   2      467.77      453.51     28.99 o 
  -4  -6   2       72.09       72.18      6.49 o 
  -3  -6   2      218.12      214.29     24.99 o 
  -2  -6   2     3115.44     3403.87     76.48 o 
  -1  -6   2       86.93       82.28      5.34 o 
   0  -6   2        1.44        4.19      4.15 o 
   1  -6   2        8.75        7.39      4.37 o 
   2  -6   2        0.46        1.97      4.40 o 
   3  -6   2        5.61       12.44      4.04 o 
   4  -6   2       73.09       88.14      9.10 o 
   5  -6   2       24.65       19.89      5.19 o 
   6  -6   2       86.31       92.25      5.27 o 
   7  -6   2       64.58       65.81      5.59 o 
   8  -6   2       71.66       75.92      5.72 o 
   9  -6   2       11.89       10.09      7.09 o 
  10  -6   2       17.41       12.43      7.90 o 
  -6  -5   2      138.46      138.83      7.98 o 
  -5  -5   2       40.11       47.05      6.26 o 
  -4  -5   2       10.72       15.11      5.60 o 
  -3  -5   2      521.62      588.20     20.48 o 
  -2  -5   2       78.17       72.14      6.13 o 
  -1  -5   2        7.96        9.83      4.43 o 
   0  -5   2      889.24      963.48     13.15 o 
   1  -5   2       47.67       48.66      4.32 o 
   2  -5   2      756.66      738.96      8.79 o 
   3  -5   2     1743.20     1760.08     22.66 o 
   4  -5   2       11.11       11.31      4.69 o 
   5  -5   2      154.27      145.71      5.29 o 
   6  -5   2     2752.48     2689.42     34.61 o 
   7  -5   2        1.30       -0.22      5.68 o 
   8  -5   2        1.72        6.17      7.78 o 
   9  -5   2     1035.61     1086.29     11.27 o 
  10  -5   2        3.13       10.67      7.70 o 
  -7  -4   2      119.32      107.46     16.11 o 
  -6  -4   2       20.74       22.12      7.61 o 
  -5  -4   2        7.26       10.08      5.94 o 
  -4  -4   2       28.98       39.49      5.55 o 
  -3  -4   2      280.17      264.97      6.72 o 
  -2  -4   2       66.32       61.07      5.13 o 
  -1  -4   2     4916.20     4762.45     84.62 o 
   0  -4   2       16.64       13.97      4.16 o 
   1  -4   2      210.59      194.72      5.27 o 
   2  -4   2    12616.06    11847.92    144.42 o 
   3  -4   2        0.75        2.13      4.45 o 
   4  -4   2      348.60      343.01      6.81 o 
   5  -4   2     6290.06     5850.49     99.76 o 
   6  -4   2      130.62      127.85      6.54 o 
   7  -4   2       48.65       48.59      6.05 o 
   8  -4   2      822.84      871.10     24.84 o 
   9  -4   2        0.05        8.20      6.94 o 
  10  -4   2       12.80       11.21      8.40 o 
  -8  -3   2      158.42      147.72     21.80 o 
  -7  -3   2      241.59      257.93      8.12 o 
  -6  -3   2      270.36      272.96      8.22 o 
  -5  -3   2      899.93      948.78     13.84 o 
  -4  -3   2      260.75      250.68      7.52 o 
  -3  -3   2      359.73      330.31      7.38 o 
  -2  -3   2    16542.54    16616.24    349.88 o 
  -1  -3   2      197.48      180.30      5.64 o 
   0  -3   2      381.44      360.51      6.22 o 
   1  -3   2     1963.23     1738.84     20.05 o 
   2  -3   2      408.79      367.10      5.98 o 
   3  -3   2       57.54       57.08      5.36 o 
   4  -3   2      262.95      207.54      6.23 o 
   5  -3   2        1.95        5.15      6.17 o 
   6  -3   2       44.53       50.65      7.15 o 
   7  -3   2      119.50      128.07      6.97 o 
   8  -3   2      164.17      160.31      7.89 o 
   9  -3   2      144.14      163.59     11.75 o 
  10  -3   2       38.51       31.53      8.82 o 
  -8  -2   2       41.83       48.13     10.55 o 
  -7  -2   2      264.56      273.08      8.32 o 
  -6  -2   2     1508.08     1639.62     43.71 o 
  -5  -2   2        1.19        2.54      5.63 o 
  -4  -2   2      904.31      865.93     19.34 o 
  -3  -2   2     2903.77     2916.97     14.79 o 
  -2  -2   2      104.38      100.32      6.05 o 
  -1  -2   2        1.88        2.19      5.46 o 
   0  -2   2     7994.84     8214.51    185.48 o 
   1  -2   2        3.24        7.47      5.27 o 
   2  -2   2     6341.79     5812.33     60.05 o 
   3  -2   2      111.76       96.71      6.17 o 
   4  -2   2      296.72      294.90      8.11 o 
   5  -2   2        8.85        6.94      5.92 o 
   6  -2   2     2124.12     1970.84     13.89 o 
   7  -2   2       15.29       20.07      6.94 o 
   8  -2   2      208.53      214.72      8.64 o 
   9  -2   2     1105.11     1013.28     19.19 o 
  10  -2   2       49.49       28.89     13.25 o 
  -9  -1   2        0.09        0.37      9.14 o 
  -8  -1   2       10.31       16.61      7.61 o 
  -7  -1   2      159.45      168.12      7.77 o 
  -6  -1   2      184.00      185.50      7.05 o 
  -5  -1   2      137.79      137.50      5.91 o 
  -4  -1   2        7.44       10.46      4.92 o 
  -3  -1   2       86.41       81.17      5.18 o 
  -2  -1   2        4.10        5.77      5.12 o 
  -1  -1   2     7275.16     7876.62    180.00 o 
   0  -1   2       59.16       53.63      6.15 o 
   1  -1   2        8.33        8.89      6.60 o 
   2  -1   2     3253.58     3111.99     19.73 o 
   3  -1   2        7.66       10.97      6.39 o 
   4  -1   2        0.60        4.18      4.74 o 
   5  -1   2     7728.11     7326.48     34.67 o 
   6  -1   2       30.96       31.57      5.77 o 
   7  -1   2       84.94       94.73      7.82 o 
   8  -1   2     1838.60     2059.89     17.92 o 
   9  -1   2       11.73       15.55     11.74 o 
  10  -1   2       58.43       50.82     16.45 o 
  -9   0   2        5.01        6.18      7.60 o 
  -8   0   2      530.48      567.69     12.19 o 
  -7   0   2      224.06      234.70      6.52 o 
  -6   0   2        9.23       11.23      4.95 o 
  -5   0   2     2330.96     2340.03     46.47 o 
  -4   0   2       84.00       75.68      5.01 o 
  -3   0   2      667.44      647.59      7.54 o 
  -1   0   2      104.69      104.46      5.68 o 
   0   0   2      162.05      166.35      8.09 o 
   2   0   2       19.40       20.40      6.08 o 
   3   0   2       85.27       77.05      6.08 o 
   4   0   2     4111.29     4047.19    127.17 o 
   5   0   2       18.69       24.30      6.08 o 
   6   0   2      681.75      684.59     15.61 o 
   7   0   2        3.20        6.85      7.38 o 
   8   0   2       20.23       24.02      8.46 o 
   9   0   2       20.10       19.04     12.22 o 
 -10   1   2       39.29       37.57      8.88 o 
  -9   1   2      897.89      976.27     22.80 o 
  -8   1   2      128.51      138.54      6.30 o 
  -7   1   2      110.97      112.13      5.89 o 
  -6   1   2     1956.67     2004.69     16.51 o 
  -5   1   2       15.06       15.88      5.01 o 
  -4   1   2      525.30      504.12      6.60 o 
  -3   1   2     5616.15     5532.71     57.66 o 
  -2   1   2        6.26        7.13      4.82 o 
  -1   1   2        0.14        1.65      5.17 o 
   0   1   2    14542.64    14212.52    269.30 o 
   1   1   2      130.82      130.43      7.01 o 
   2   1   2      567.46      555.27      8.47 o 
   3   1   2       20.67       34.11      5.76 o 
   4   1   2       53.47       53.71      6.11 o 
   5   1   2       26.13       26.45      6.19 o 
   6   1   2       31.36       39.50      7.08 o 
   7   1   2      165.30      177.62      7.25 o 
   8   1   2       17.14       21.33      7.56 o 
   9   1   2      301.28      229.30     16.50 o 
 -10   2   2       85.71       83.23      7.78 o 
  -9   2   2       11.20       14.03      6.34 o 
  -8   2   2        0.13       -1.19      5.82 o 
  -7   2   2        4.27       12.49      5.19 o 
  -6   2   2      329.38      321.86      6.84 o 
  -5   2   2       41.37       40.86      4.36 o 
  -4   2   2      670.97      653.79     11.22 o 
  -3   2   2       17.17       11.88      4.44 o 
  -2   2   2       13.71       14.21      4.93 o 
  -1   2   2     4721.99     4869.87     35.13 o 
   0   2   2     1580.90     1452.99     11.62 o 
   1   2   2      117.01      114.30      4.79 o 
   2   2   2      130.38       82.79      5.95 o 
   3   2   2      172.84      151.49      5.44 o 
   4   2   2        5.74        4.41      5.20 o 
   5   2   2     2388.34     2482.59     38.84 o 
   6   2   2      140.79      165.10      8.27 o 
   7   2   2      138.50      167.02      8.99 o 
   8   2   2      926.40      934.61     94.57 o 
 -10   3   2       18.85       25.09      7.13 o 
  -9   3   2        0.18        0.34      5.76 o 
  -8   3   2      314.83      346.25      7.03 o 
  -7   3   2       15.63       16.73      5.38 o 
  -6   3   2      149.01      135.13      5.08 o 
  -5   3   2     1488.92     1413.34      9.08 o 
  -4   3   2       76.18       67.94      4.37 o 
  -3   3   2       28.96       24.10      4.13 o 
  -2   3   2    24821.70    24669.01     63.33 o 
  -1   3   2      124.41      118.41      4.92 o 
   0   3   2      282.10      274.15      5.42 o 
   1   3   2     6242.98     5993.17    121.20 o 
   2   3   2       58.42       43.64      5.32 o 
   3   3   2      469.76      446.18     23.35 o 
   4   3   2     2641.71     2699.39     85.06 o 
   5   3   2        3.73        5.67      6.79 o 
   6   3   2      141.23      163.45      8.11 o 
   7   3   2      120.50      125.98      8.70 o 
   8   3   2        1.51        6.34      9.40 o 
 -10   4   2        0.72        4.47      6.75 o 
  -9   4   2     1325.29     1354.77     15.72 o 
  -8   4   2      343.55      341.45      9.18 o 
  -7   4   2       95.98       99.17      5.30 o 
  -6   4   2     3614.18     3456.97     42.02 o 
  -5   4   2        5.69        7.49      4.51 o 
  -4   4   2      279.12      285.53      6.05 o 
  -3   4   2     7056.80     6886.12    107.80 o 
  -2   4   2      169.49      152.07      4.98 o 
  -1   4   2       47.14       46.81      5.33 o 
   0   4   2     2790.52     2828.24     34.43 o 
   1   4   2        4.91        9.27      4.36 o 
   2   4   2        4.15        2.63      4.81 o 
   3   4   2      248.29      260.32     11.98 o 
   4   4   2        4.29        7.64      6.26 o 
   5   4   2       11.20       14.88      6.41 o 
   6   4   2        2.01        6.88      7.99 o 
   7   4   2        7.90        4.69      8.90 o 
 -10   5   2      466.92      451.91     21.95 o 
  -9   5   2        1.54        5.46      6.69 o 
  -8   5   2       17.80       21.10      6.30 o 
  -7   5   2      621.16      622.96      8.19 o 
  -6   5   2       19.99       23.85      4.71 o 
  -5   5   2       21.10       20.56      4.58 o 
  -4   5   2     1007.57     1073.32     13.55 o 
  -3   5   2        3.92        4.41      4.22 o 
  -2   5   2       17.82       24.13      4.43 o 
  -1   5   2      604.77      639.29      6.88 o 
   0   5   2      144.45      150.78      4.84 o 
   1   5   2       22.39       27.04      4.95 o 
   2   5   2      576.44      655.98     17.88 o 
   3   5   2      106.53      106.33      7.04 o 
   4   5   2        0.46        0.56      7.39 o 
   5   5   2      468.66      512.78     34.65 o 
   6   5   2       71.39       60.29      9.22 o 
 -10   6   2       29.27       30.05      6.33 o 
  -9   6   2        1.24        4.99      5.77 o 
  -8   6   2       40.89       44.94      5.22 o 
  -7   6   2       10.10       15.95      4.56 o 
  -6   6   2       79.19       81.41      4.98 o 
  -5   6   2        4.09       21.19      4.31 o 
  -4   6   2       30.86       29.89      4.21 o 
  -3   6   2       15.13       17.62      4.73 o 
  -2   6   2     3685.19     3633.91     75.64 o 
  -1   6   2      241.09      234.90      5.92 o 
   0   6   2        4.64        3.33      4.73 o 
   1   6   2     1647.52     1775.69     23.61 o 
   2   6   2      298.97      302.91      6.61 o 
   3   6   2      117.05      115.44      7.44 o 
   4   6   2      842.48      895.63    104.72 o 
   5   6   2       68.56       58.10      7.89 o 
 -10   7   2        3.20        4.33      6.47 o 
  -9   7   2      628.54      645.67     23.13 o 
  -8   7   2       84.65       81.04      4.92 o 
  -7   7   2       31.91       31.41      5.48 o 
  -6   7   2     2235.45     2307.56     52.16 o 
  -5   7   2       18.59       20.02      4.53 o 
  -4   7   2      160.57      162.53      4.65 o 
  -3   7   2     3190.62     3248.29     65.07 o 
  -2   7   2      127.40      128.38      5.58 o 
  -1   7   2      140.37      142.55      6.09 o 
   0   7   2      474.64      511.18      7.01 o 
   1   7   2       24.61       25.27      5.23 o 
   2   7   2       68.31       70.52      5.45 o 
   3   7   2       89.75       96.63     11.14 o 
   4   7   2        9.00        6.65      7.64 o 
 -10   8   2      301.22      272.50     18.00 o 
  -9   8   2        0.62        2.33      6.12 o 
  -8   8   2        9.05       12.35      5.49 o 
  -7   8   2     1202.01     1199.04     29.38 o 
  -6   8   2       31.73       33.71      5.29 o 
  -5   8   2        0.78        2.88      4.93 o 
  -4   8   2        2.47        6.50      4.24 o 
  -3   8   2        0.57        3.06      4.78 o 
  -2   8   2        2.15        4.63      4.04 o 
  -1   8   2       65.89       55.47      6.22 o 
   0   8   2        2.62        8.96      6.20 o 
   1   8   2        0.87        8.94      5.47 o 
   2   8   2        1.67        2.09      5.71 o 
   3   8   2        2.45        0.76      7.96 o 
  -9   9   2        0.09       -0.75      5.94 o 
  -8   9   2       21.63       21.19      5.40 o 
  -7   9   2        0.89        1.44      5.33 o 
  -6   9   2       13.63        7.04      4.65 o 
  -5   9   2       77.88       83.38      5.25 o 
  -4   9   2       17.30       18.54      4.82 o 
  -3   9   2       10.08       15.85      4.75 o 
  -2   9   2      292.62      285.72      5.78 o 
  -1   9   2       43.46       45.00      5.78 o 
   0   9   2       24.57       26.82      7.42 o 
   1   9   2      278.02      237.48     70.21 o 
  -8  10   2       18.59        9.23      5.71 o 
  -7  10   2       18.66       11.32      5.55 o 
  -6  10   2      373.66      352.48     25.71 o 
  -5  10   2       22.20       23.43      5.55 o 
  -4  10   2      204.62      188.98     10.22 o 
  -3  10   2      708.29      676.67     26.10 o 
  -2  10   2       24.52       26.12      5.75 o 
  -1  10   2       43.91       33.12      6.08 o 
  -5  11   2        8.96        8.34      5.61 o 
  -4  11   2       84.51       64.82      6.75 o 
   3 -11   3       13.66       16.23      7.67 o 
   4 -11   3       55.48       52.65      6.80 o 
   5 -11   3      410.65      350.58     18.11 o 
   0 -10   3       94.39       64.26     16.22 o 
   1 -10   3      342.42      337.07     29.08 o 
   2 -10   3        3.50        6.07      5.23 o 
   3 -10   3      123.15      114.52      5.65 o 
   4 -10   3      189.06      203.65      9.87 o 
   5 -10   3       16.05       17.33      5.54 o 
   6 -10   3        0.56        1.95      5.38 o 
   7 -10   3        2.83        8.87      5.58 o 
   8 -10   3        0.07        2.16      6.29 o 
  -2  -9   3        7.10        6.58      7.34 o 
  -1  -9   3       24.04       18.82      6.40 o 
   0  -9   3        1.55        4.77      5.34 o 
   1  -9   3        7.81       14.25      5.13 o 
   2  -9   3       12.99       15.82      4.46 o 
   3  -9   3        1.46        4.32      4.78 o 
   4  -9   3        2.96        7.07      5.11 o 
   5  -9   3       82.92       78.05      5.10 o 
   6  -9   3        2.90        4.28      5.51 o 
   7  -9   3       26.19       28.43      5.56 o 
   8  -9   3       14.42       18.88      5.82 o 
   9  -9   3      175.56      133.83     47.01 o 
  -3  -8   3       89.60       46.26     35.52 o 
  -2  -8   3        4.92        9.39      6.35 o 
  -1  -8   3       20.27       23.17      5.41 o 
   0  -8   3       34.43       38.76      5.66 o 
   1  -8   3        4.22        5.63      4.81 o 
   2  -8   3      862.55      893.18     11.50 o 
   3  -8   3       13.18       18.32      4.71 o 
   4  -8   3       68.50       75.30      4.99 o 
   5  -8   3     1054.01     1119.73     40.29 o 
   6  -8   3        5.15       14.62      5.60 o 
   7  -8   3       19.18       23.59      5.33 o 
   8  -8   3      983.12     1034.44     40.92 o 
   9  -8   3        0.65        6.94      6.67 o 
  -4  -7   3      137.07      141.73     25.26 o 
  -3  -7   3       12.74       13.32      6.03 o 
  -2  -7   3     1435.56     1478.74     44.63 o 
  -1  -7   3      326.09      345.36     10.85 o 
   0  -7   3      202.72      197.41      5.36 o 
   1  -7   3     1553.12     1579.32     25.62 o 
   2  -7   3       90.60       91.54      4.90 o 
   3  -7   3       50.70       52.16      5.16 o 
   4  -7   3     2414.00     2478.65     29.17 o 
   5  -7   3       14.19       19.25      4.90 o 
   6  -7   3       31.02       32.34      4.99 o 
   7  -7   3      295.89      309.77      6.67 o 
   8  -7   3       46.94       42.49      5.89 o 
   9  -7   3        0.14       -0.63      7.41 o 
  10  -7   3       11.98       18.41      7.34 o 
  -5  -6   3        2.91        5.77      7.35 o 
  -4  -6   3      269.71      275.71     13.21 o 
  -3  -6   3      365.68      400.91     34.56 o 
  -2  -6   3      290.88      303.35      7.33 o 
  -1  -6   3       68.62       70.32      4.83 o 
   0  -6   3        3.73        7.11      4.18 o 
   1  -6   3      155.45      167.07      4.86 o 
   2  -6   3       66.37       69.87      4.72 o 
   3  -6   3      642.14      651.70     10.09 o 
   4  -6   3        6.90       14.01      4.35 o 
   5  -6   3       32.00       33.28      5.17 o 
   6  -6   3       56.02       56.75      4.92 o 
   7  -6   3       88.55       86.12      5.84 o 
   8  -6   3       77.88       77.85      7.93 o 
   9  -6   3       80.23       78.75      8.33 o 
  10  -6   3        7.83        7.65      7.12 o 
  -6  -5   3        1.88        0.60      7.31 o 
  -5  -5   3      189.52      189.40      9.21 o 
  -4  -5   3       10.71       20.92      6.26 o 
  -3  -5   3       21.12       22.10      5.73 o 
  -2  -5   3        6.24        7.69      4.89 o 
  -1  -5   3        3.42        8.53      4.47 o 
   0  -5   3        4.51        7.42      4.11 o 
   1  -5   3       68.99       80.91      4.32 o 
   2  -5   3     1919.73     1834.11     28.18 o 
   3  -5   3     1218.13     1185.29      8.62 o 
   4  -5   3        9.92       11.80      4.76 o 
   5  -5   3     2322.62     2220.41     38.89 o 
   6  -5   3       48.58       49.09      5.45 o 
   7  -5   3        0.55        6.85      7.23 o 
   8  -5   3     1310.55     1419.09     54.85 o 
   9  -5   3       67.58       84.77      8.27 o 
  10  -5   3        2.16        2.61      8.68 o 
  -7  -4   3       15.89       15.01      7.04 o 
  -6  -4   3       43.32       45.34      6.78 o 
  -5  -4   3      697.42      785.70     10.68 o 
  -4  -4   3       25.01       23.19      6.74 o 
  -3  -4   3      254.91      242.23      6.25 o 
  -2  -4   3     4302.50     4305.64     72.55 o 
  -1  -4   3     1007.19      955.79     20.66 o 
   0  -4   3       70.35       58.52      4.54 o 
   1  -4   3     6285.19     5661.86    141.57 o 
   2  -4   3      115.61      103.52      4.65 o 
   3  -4   3     1876.66     1781.10     17.20 o 
   4  -4   3     6146.70     5543.60     72.87 o 
   5  -4   3       65.88       67.68      5.84 o 
   6  -4   3       37.68       32.16      5.62 o 
   7  -4   3     1525.81     1546.92     42.04 o 
   8  -4   3       12.31       11.17      7.55 o 
   9  -4   3       24.83       26.77      8.21 o 
  10  -4   3       21.82       17.80      8.68 o 
  -8  -3   3       95.77       92.19     20.07 o 
  -7  -3   3       70.55       83.89      8.21 o 
  -6  -3   3     1082.98     1211.61     38.48 o 
  -5  -3   3        1.98        7.10      5.96 o 
  -4  -3   3      995.35      983.07     39.00 o 
  -3  -3   3     9573.89     9548.99    213.45 o 
  -2  -3   3      338.96      307.18      6.58 o 
  -1  -3   3       38.16       35.85      4.77 o 
   0  -3   3      485.55      369.26      8.57 o 
   1  -3   3       90.86       90.68      4.86 o 
   2  -3   3        0.07        5.19      4.10 o 
   3  -3   3      963.05      884.44      8.37 o 
   4  -3   3      257.37      239.81      5.92 o 
   5  -3   3       39.22       42.05      5.70 o 
   6  -3   3      235.37      238.29      7.84 o 
   7  -3   3      129.53      138.04     10.68 o 
   8  -3   3       35.96       42.41      7.50 o 
   9  -3   3        3.88        7.31      7.87 o 
  10  -3   3       19.60       23.44     12.93 o 
  -8  -2   3       46.02       48.90      8.26 o 
  -7  -2   3      400.50      449.22     20.78 o 
  -6  -2   3       76.21       76.96      6.27 o 
  -5  -2   3       35.64       40.90      6.72 o 
  -4  -2   3      892.46      925.53     17.34 o 
  -3  -2   3        5.89       10.31      6.10 o 
  -2  -2   3        2.66        7.04      4.77 o 
  -1  -2   3     1422.25     1517.58     37.29 o 
   0  -2   3      124.83      114.68      5.00 o 
   1  -2   3     9689.77     8831.65    106.59 o 
   2  -2   3      367.25      332.55      9.27 o 
   3  -2   3      234.38      219.65      7.16 o 
   4  -2   3      166.44      155.81      6.43 o 
   5  -2   3     2415.27     2208.68     37.00 o 
   6  -2   3      215.92      211.52      7.55 o 
   7  -2   3       84.58       83.91      7.46 o 
   8  -2   3      775.43      901.14     17.86 o 
   9  -2   3       17.13       12.61     12.24 o 
  10  -2   3       41.76       34.14     15.71 o 
  -9  -1   3        1.19       -0.26      8.42 o 
  -8  -1   3      135.26      150.99      8.29 o 
  -7  -1   3       30.19       33.92      7.09 o 
  -6  -1   3       62.80       57.85      5.80 o 
  -5  -1   3       13.16       21.79      5.27 o 
  -4  -1   3        7.72        7.65      4.72 o 
  -3  -1   3       88.02       86.84      5.10 o 
  -2  -1   3     5597.51     5650.32     62.64 o 
  -1  -1   3      301.42      300.26     13.90 o 
   0  -1   3       34.45       32.58      7.09 o 
   2  -1   3       30.01       29.38      6.01 o 
   3  -1   3      102.27       99.91      6.67 o 
   4  -1   3     8346.40     7470.12     97.22 o 
   5  -1   3       35.10       30.53      5.65 o 
   6  -1   3      258.37      252.87      9.03 o 
   7  -1   3     1035.26     1077.33     25.63 o 
   8  -1   3      165.37      160.67     14.31 o 
   9  -1   3       32.51       36.73     14.18 o 
  -9   0   3      166.47      150.35      8.36 o 
  -8   0   3      159.46      177.84      6.72 o 
  -7   0   3        1.67        5.90      5.37 o 
  -6   0   3     1241.07     1312.95     26.89 o 
  -5   0   3       68.40       61.65      4.89 o 
  -4   0   3      195.84      182.49      5.14 o 
  -2   0   3      237.19      225.05      5.72 o 
  -1   0   3        0.16        2.95      5.09 o 
   0   0   3     8406.49     8972.71    145.74 o 
   1   0   3     1126.99     1067.51     16.41 o 
   2   0   3       42.86       40.08      5.88 o 
   3   0   3      819.31      653.44     14.31 o 
   4   0   3       51.74       46.39      5.92 o 
   5   0   3       13.64       18.34      5.96 o 
   6   0   3      393.42      415.97     17.20 o 
   7   0   3       50.24       56.15      9.10 o 
   8   0   3        0.66        6.05      9.95 o 
   9   0   3       16.39       13.88     10.60 o 
 -10   1   3      221.24      186.01     24.47 o 
  -9   1   3      113.35      125.42      6.62 o 
  -8   1   3      113.53      116.97      5.79 o 
  -7   1   3     1501.08     1630.98     23.05 o 
  -6   1   3      102.29       92.87      5.18 o 
  -5   1   3      207.65      209.14      5.63 o 
  -4   1   3     7598.64     8040.69     87.03 o 
  -3   1   3        5.98        5.34      4.46 o 
  -2   1   3        0.55        1.50      4.88 o 
  -1   1   3     3408.15     3640.85     32.13 o 
   0   1   3        2.39        4.67      5.11 o 
   1   1   3     2603.63     2513.37     15.56 o 
   2   1   3       44.55       70.94      6.62 o 
   3   1   3       30.45       29.99      5.57 o 
   4   1   3        0.09       -0.32      5.78 o 
   5   1   3      908.94      900.98     32.94 o 
   6   1   3       21.41       25.50      5.85 o 
   7   1   3       61.67       59.88      6.62 o 
   8   1   3      503.50      527.27     24.79 o 
   9   1   3       40.24       30.24     11.90 o 
 -10   2   3        3.85        7.58      6.83 o 
  -9   2   3       18.90       13.91      6.05 o 
  -8   2   3      335.09      334.36      6.52 o 
  -7   2   3       38.69       40.35      5.28 o 
  -6   2   3       36.90       37.74      4.84 o 
  -5   2   3      350.98      414.73      6.08 o 
  -4   2   3       16.20       23.31      4.49 o 
  -3   2   3        7.11        9.03      4.41 o 
  -2   2   3     2857.20     2896.20     24.42 o 
  -1   2   3     1614.38     1487.07     16.37 o 
   0   2   3       32.26       28.84      4.19 o 
   1   2   3     2811.09     2795.44     44.68 o 
   2   2   3      132.63      125.45      6.11 o 
   3   2   3        0.49        6.01      5.25 o 
   4   2   3     5367.85     5405.35    138.46 o 
   5   2   3      190.80      198.58      6.25 o 
   6   2   3      109.87      125.82      7.37 o 
   7   2   3     1219.41     1348.75     81.83 o 
   8   2   3       68.50       58.00     12.04 o 
 -10   3   3       10.70       11.44      6.59 o 
  -9   3   3      381.76      372.47     10.96 o 
  -8   3   3      415.78      437.20     13.08 o 
  -7   3   3        3.48        4.28      4.62 o 
  -6   3   3      928.77      881.21     17.72 o 
  -5   3   3      296.00      282.96      5.33 o 
  -4   3   3       24.27       25.49      4.06 o 
  -3   3   3    11877.21    11507.40    134.09 o 
  -2   3   3       31.09       30.79      4.21 o 
  -1   3   3     1500.35     1406.08     26.24 o 
   0   3   3     8876.16     8484.21     92.12 o 
   1   3   3      775.51      744.38      8.04 o 
   2   3   3      228.59      226.92     10.66 o 
   3   3   3     4728.71     4833.71    149.83 o 
   4   3   3        9.21       14.03      5.55 o 
   5   3   3      284.92      296.37      7.67 o 
   6   3   3      345.41      395.08     33.12 o 
   7   3   3        0.20        0.81      8.66 o 
 -10   4   3      759.21      737.24     19.71 o 
  -9   4   3        4.79       11.23      5.48 o 
  -8   4   3       63.84       70.19      4.92 o 
  -7   4   3     1697.25     1689.59     24.37 o 
  -6   4   3       28.64       26.21      4.64 o 
  -5   4   3       54.35       51.09      4.39 o 
  -4   4   3     5174.30     4963.75     43.10 o 
  -3   4   3        4.05        4.90      4.50 o 
  -2   4   3       10.75       11.46      4.35 o 
  -1   4   3     1170.30     1118.89     25.15 o 
   0   4   3        0.78        4.21      4.91 o 
   1   4   3       88.44       92.04      4.83 o 
   2   4   3        3.87        9.31      4.32 o 
   3   4   3       37.20       38.33      5.46 o 
   4   4   3        6.74       11.61      5.83 o 
   5   4   3       34.06       47.39      6.32 o 
   6   4   3        0.46        0.41      8.08 o 
   7   4   3       27.04       26.84     12.33 o 
 -10   5   3        2.65        4.07      7.13 o 
  -9   5   3       30.85       35.72      5.56 o 
  -8   5   3      268.79      273.90      9.64 o 
  -7   5   3       38.55       37.89      5.00 o 
  -6   5   3       77.39       76.80      4.47 o 
  -5   5   3        8.93       11.99      4.75 o 
  -4   5   3       28.15       32.03      4.64 o 
  -3   5   3       60.02       59.19      4.40 o 
  -2   5   3      660.55      696.40      9.48 o 
  -1   5   3        0.92        2.96      3.89 o 
   0   5   3       10.39       12.39      4.76 o 
   1   5   3        9.50       12.69      4.52 o 
   2   5   3       70.16       73.71      5.17 o 
   3   5   3        4.18        6.30      6.95 o 
   4   5   3      375.69      421.51     18.51 o 
   5   5   3      126.69      137.43     26.88 o 
   6   5   3       43.01       36.70      8.22 o 
 -10   6   3       20.09       28.25      6.36 o 
  -9   6   3       72.36       70.71      5.69 o 
  -8   6   3       13.93       13.83      5.01 o 
  -7   6   3      104.75      114.00      5.04 o 
  -6   6   3      116.36      120.22      5.56 o 
  -5   6   3       24.42       23.62      4.57 o 
  -4   6   3       28.71       28.56      4.14 o 
  -3   6   3     6444.21     6730.01    144.71 o 
  -2   6   3      115.02      108.70      4.52 o 
  -1   6   3      160.86      152.77      4.88 o 
   0   6   3     2535.78     2653.95     14.08 o 
   1   6   3      166.04      172.28      5.15 o 
   2   6   3      134.82      139.45      6.05 o 
   3   6   3      745.45      795.84     31.62 o 
   4   6   3       40.67       44.20      7.67 o 
   5   6   3      147.59      125.05     10.56 o 
 -10   7   3      261.29      244.21      7.01 o 
  -9   7   3        0.05        3.68      5.20 o 
  -8   7   3       78.15       78.47      5.36 o 
  -7   7   3     1792.15     1860.38     34.92 o 
  -6   7   3        1.36        8.43      4.93 o 
  -5   7   3       24.93       21.52      4.42 o 
  -4   7   3     2770.15     2800.50     45.99 o 
  -3   7   3       69.22       76.22      5.14 o 
  -2   7   3       77.90       77.53      4.53 o 
  -1   7   3     1100.11     1127.55     25.29 o 
   0   7   3        4.30        6.42      5.63 o 
   1   7   3       44.42       52.36      6.58 o 
   2   7   3      134.40      137.69      8.91 o 
   3   7   3       29.50       22.50      8.45 o 
   4   7   3        0.17       11.40      9.92 o 
 -10   8   3       16.00       10.98      5.84 o 
  -9   8   3       21.91       22.33      5.72 o 
  -8   8   3      386.65      404.18      6.35 o 
  -7   8   3       63.19       65.81      5.18 o 
  -6   8   3        1.33        5.05      4.68 o 
  -5   8   3       32.20       36.59      4.30 o 
  -4   8   3        1.43        5.56      4.43 o 
  -3   8   3       11.42       13.67      4.43 o 
  -2   8   3       98.37       95.15      5.85 o 
  -1   8   3       35.30       38.55      4.82 o 
   0   8   3       18.32       20.14      5.23 o 
   1   8   3       59.55       56.58      6.64 o 
   2   8   3       19.57       18.33      8.52 o 
   3   8   3       13.56        4.76     10.58 o 
  -9   9   3       26.64       24.90      5.78 o 
  -8   9   3        0.84        5.25      5.77 o 
  -7   9   3       20.68       20.42      5.06 o 
  -6   9   3       58.31       56.06      5.53 o 
  -5   9   3       13.16       17.76      5.05 o 
  -4   9   3        2.66        3.43      4.28 o 
  -3   9   3      860.76      873.27     24.00 o 
  -2   9   3       73.44       77.03      5.24 o 
  -1   9   3        4.31        5.96      5.47 o 
   0   9   3      302.28      303.84     52.59 o 
   1   9   3      176.69      121.23     24.72 o 
  -8  10   3       33.58       16.52      5.85 o 
  -7  10   3      427.42      356.70     63.17 o 
  -6  10   3        6.53        9.57      4.88 o 
  -5  10   3        2.75        6.36      5.95 o 
  -4  10   3      709.01      668.03     50.03 o 
  -3  10   3      167.90      142.73      6.15 o 
  -2  10   3       44.67       46.89      7.04 o 
  -1  10   3      267.39      205.02     46.51 o 
   4 -11   4      245.20      196.59     18.17 o 
   5 -11   4       24.40       22.75      5.78 o 
   0 -10   4      170.56      120.09     24.63 o 
   1 -10   4       21.86       20.33      6.37 o 
   2 -10   4       44.46       49.68      6.13 o 
   3 -10   4       89.81       91.06      5.39 o 
   4 -10   4       10.62       14.91      5.22 o 
   5 -10   4        4.43        4.84      5.49 o 
   6 -10   4        3.19        3.23      5.55 o 
   7 -10   4        0.08        3.11      5.98 o 
   8 -10   4        0.33       -0.27      8.36 o 
  -2  -9   4        0.98        5.91      6.63 o 
  -1  -9   4       21.64       20.93      6.16 o 
   0  -9   4       13.60       18.17      5.50 o 
   1  -9   4        0.77        2.73      5.13 o 
   2  -9   4       29.38       25.22      5.15 o 
   3  -9   4        6.24       12.48      4.85 o 
   4  -9   4       12.93       13.68      5.17 o 
   5  -9   4       65.71       76.62      5.63 o 
   6  -9   4        3.59        7.91      5.34 o 
   7  -9   4       63.22       65.05      5.39 o 
   8  -9   4      120.95      120.41     23.96 o 
   9  -9   4        1.25        4.20      6.63 o 
  -3  -8   4        6.16        6.41      8.01 o 
  -2  -8   4       10.64       17.59      5.90 o 
  -1  -8   4       42.06       49.04      6.26 o 
   0  -8   4       16.05       16.76      5.15 o 
   1  -8   4      707.87      722.37     18.27 o 
   2  -8   4       27.34       37.08      5.09 o 
   3  -8   4      151.00      173.74      5.53 o 
   4  -8   4     2226.76     2457.23     12.30 o 
   5  -8   4       82.51       94.90      5.57 o 
   6  -8   4       24.99       24.97      5.51 o 
   7  -8   4     1230.26     1276.19     35.04 o 
   8  -8   4      112.25      118.00      6.67 o 
   9  -8   4       13.75       19.45      7.02 o 
  -4  -7   4      106.88       91.65      8.77 o 
  -3  -7   4      331.66      351.51     10.21 o 
  -2  -7   4        4.56        5.17      5.40 o 
  -1  -7   4      221.34      221.98      6.09 o 
   0  -7   4     1854.53     1908.32     33.10 o 
   1  -7   4       27.73       30.47      4.63 o 
   2  -7   4      317.51      329.70      6.69 o 
   3  -7   4     2226.03     2334.00     31.25 o 
   4  -7   4     1140.99     1147.99     14.22 o 
   5  -7   4        0.35        2.49      5.30 o 
   6  -7   4      258.14      277.87      5.89 o 
   7  -7   4        2.84        7.58      5.96 o 
   8  -7   4        0.53        2.16      6.81 o 
   9  -7   4       14.68       14.71      7.05 o 
  10  -7   4        1.80       10.66      7.92 o 
  -5  -6   4      191.49      189.68     35.09 o 
  -4  -6   4     1258.65     1365.81    116.82 o 
  -3  -6   4       15.27       17.82      6.48 o 
  -2  -6   4      229.93      252.59      6.34 o 
  -1  -6   4      100.34      105.37      4.88 o 
   0  -6   4       32.93       38.11      4.43 o 
   1  -6   4       13.00       12.52      4.58 o 
   2  -6   4      133.74      148.95     10.00 o 
   3  -6   4       26.61       33.23      4.56 o 
   4  -6   4       37.83       39.92      4.25 o 
   5  -6   4       63.09       61.00      5.44 o 
   6  -6   4       58.18       60.09      4.99 o 
   7  -6   4       22.81       28.19      5.80 o 
   8  -6   4       43.39       44.80      7.11 o 
   9  -6   4        5.95       16.36      8.12 o 
  10  -6   4        6.31        4.96      8.82 o 
  -6  -5   4       55.02       49.65      7.40 o 
  -5  -5   4      217.01      238.58      8.49 o 
  -4  -5   4      122.00      124.30      6.61 o 
  -3  -5   4        4.77        6.04      5.92 o 
  -2  -5   4      103.07      105.38      5.93 o 
  -1  -5   4       10.65       12.28      5.02 o 
   0  -5   4        8.98       13.96      4.60 o 
   1  -5   4      606.50      551.09     18.80 o 
   2  -5   4      274.72      270.86      5.33 o 
   3  -5   4       47.49       47.00      4.50 o 
   4  -5   4     2556.61     2455.87     50.55 o 
   5  -5   4        3.89        8.00      4.42 o 
   6  -5   4       84.62       91.79      5.84 o 
   7  -5   4     2938.84     2969.92     77.55 o 
   8  -5   4        1.59       -1.37      6.66 o 
   9  -5   4       82.91       73.73      8.52 o 
  10  -5   4      290.30      267.36     47.56 o 
  -7  -4   4        4.15        7.93      7.28 o 
  -6  -4   4      110.02      132.71      7.27 o 
  -5  -4   4      180.67      194.20     14.55 o 
  -4  -4   4       22.18       18.03      6.00 o 
  -3  -4   4     3266.49     3371.45     76.98 o 
  -2  -4   4      630.45      583.01      7.29 o 
  -1  -4   4      165.42      162.41      5.31 o 
   0  -4   4     3260.67     2847.21     55.79 o 
   1  -4   4      255.89      226.72      4.86 o 
   2  -4   4     4904.96     4470.13     45.55 o 
   3  -4   4    10304.08     9631.49    139.45 o 
   4  -4   4       11.07       11.19      4.42 o 
   5  -4   4       13.76       12.76      5.03 o 
   6  -4   4     2227.70     2134.79     48.82 o 
   7  -4   4       19.23       15.90      6.49 o 
   8  -4   4      142.70      161.99     13.84 o 
   9  -4   4       25.78       28.52      7.21 o 
  10  -4   4       75.33       69.20     10.58 o 
  -8  -3   4       13.25       18.09      8.59 o 
  -7  -3   4      740.76      806.17     19.07 o 
  -6  -3   4      100.64      100.52      6.79 o 
  -5  -3   4      141.23      147.51     15.49 o 
  -4  -3   4     2952.67     3110.34     68.09 o 
  -3  -3   4      681.11      649.55      7.26 o 
  -2  -3   4      829.56      765.92     17.21 o 
  -1  -3   4      968.65      806.31     17.94 o 
   0  -3   4      129.21      136.70      5.21 o 
   1  -3   4      290.46      287.76     15.56 o 
   2  -3   4     3820.00     3567.38     38.73 o 
   3  -3   4        0.09        0.68      4.28 o 
   4  -3   4       28.17       38.03      5.72 o 
   5  -3   4       10.39       10.44      5.28 o 
   6  -3   4        3.18        8.85      5.55 o 
   7  -3   4       56.87       60.61      5.88 o 
   8  -3   4        2.53        3.65      7.48 o 
   9  -3   4       21.49       13.37      9.87 o 
  10  -3   4        0.02        6.59     13.10 o 
  -8  -2   4      115.30      122.90     16.21 o 
  -7  -2   4        2.48        8.45      6.27 o 
  -6  -2   4      346.73      376.39      7.65 o 
  -5  -2   4      453.80      498.13     18.79 o 
  -4  -2   4       40.51       42.41      5.50 o 
  -3  -2   4        2.63        6.19      4.90 o 
  -2  -2   4      609.41      608.93     11.58 o 
  -1  -2   4       46.42       47.22      4.89 o 
   0  -2   4     1944.00     1821.96     33.59 o 
   1  -2   4      617.38      534.61      8.89 o 
   2  -2   4       82.62       81.02      5.06 o 
   3  -2   4        0.09        3.59      5.14 o 
   4  -2   4      814.82      690.73      8.67 o 
   5  -2   4       65.74       68.89      6.19 o 
   6  -2   4       93.97       91.77      6.64 o 
   7  -2   4     1745.75     1827.61     19.44 o 
   8  -2   4      496.11      479.10     14.65 o 
   9  -2   4        5.41        9.15     11.79 o 
  10  -2   4      421.66      236.82     17.59 o 
  -9  -1   4        4.96        7.28      8.38 o 
  -8  -1   4        1.70        9.96      7.60 o 
  -7  -1   4       81.78       81.02      7.14 o 
  -6  -1   4       58.75       71.92      5.78 o 
  -5  -1   4       23.29       22.86      5.08 o 
  -4  -1   4        4.03        4.48      4.21 o 
  -3  -1   4     7959.56     8375.29     66.79 o 
  -2  -1   4     1071.35      993.38      9.81 o 
  -1  -1   4        8.18       11.78      4.77 o 
   0  -1   4     3271.83     3194.58     19.41 o 
   1  -1   4        5.04        4.18      5.08 o 
   2  -1   4       46.00       50.27      5.59 o 
   3  -1   4    13363.01    11493.90     42.04 o 
   4  -1   4      524.76      509.09     11.82 o 
   5  -1   4      103.18       99.98      9.92 o 
   6  -1   4     4977.18     4803.33     28.76 o 
   7  -1   4       69.90       70.41     10.73 o 
   8  -1   4        0.32        2.61     13.59 o 
   9  -1   4      149.80      126.21     15.42 o 
  -9   0   4      108.26      118.13      7.86 o 
  -8   0   4       19.41       23.95      6.03 o 
  -7   0   4      845.25      898.32     22.11 o 
  -6   0   4       35.82       35.02      5.01 o 
  -5   0   4      453.74      457.84      6.05 o 
  -4   0   4     7594.82     7570.97     88.18 o 
  -3   0   4      916.06      887.69     13.68 o 
  -2   0   4        0.15        1.22      3.99 o 
  -1   0   4     5049.62     5148.29     66.78 o 
   0   0   4      675.14      646.08     14.98 o 
   1   0   4       38.80       37.47      7.37 o 
   2   0   4     7003.94     6510.57    105.57 o 
   3   0   4       69.30       68.17      5.75 o 
   4   0   4        2.26        7.79      5.72 o 
   5   0   4      783.43      783.14     19.03 o 
   6   0   4      156.64      158.09      7.54 o 
   7   0   4      162.81      165.08      8.70 o 
   8   0   4        7.94       13.62      9.29 o 
   9   0   4        2.31        2.97      9.56 o 
 -10   1   4       18.72       13.43      7.19 o 
  -9   1   4       19.30       19.28      5.97 o 
  -8   1   4     1373.53     1465.13     15.45 o 
  -7   1   4       12.08        9.12      4.99 o 
  -6   1   4      494.62      475.08      6.16 o 
  -5   1   4     1757.38     1804.37     25.34 o 
  -4   1   4        9.20        9.72      3.85 o 
  -3   1   4       26.14       24.89      4.02 o 
  -2   1   4      363.37      414.05      6.17 o 
  -1   1   4        1.20        5.59      4.55 o 
   0   1   4     2643.29     2463.18     21.90 o 
   1   1   4       38.81       29.56      5.63 o 
   2   1   4        7.40        5.37      4.71 o 
   3   1   4       16.98       14.08      4.19 o 
   4   1   4      884.48      850.83     23.81 o 
   5   1   4      146.84      151.66      6.45 o 
   6   1   4        1.03        4.08      6.61 o 
   7   1   4      404.61      465.93      9.30 o 
   8   1   4      172.15      178.56      8.77 o 
 -10   2   4       27.24       29.71      6.93 o 
  -9   2   4      219.97      225.81      6.22 o 
  -8   2   4       61.45       65.70      5.54 o 
  -7   2   4       89.97       87.76      5.10 o 
  -6   2   4        5.05       10.47      4.56 o 
  -5   2   4        4.15        7.19      4.18 o 
  -4   2   4        0.04        3.27      3.83 o 
  -3   2   4     2243.77     2317.32     23.57 o 
  -2   2   4      549.02      507.88      7.30 o 
  -1   2   4       22.24       22.78      4.32 o 
   0   2   4     6067.54     6101.46    130.44 o 
   1   2   4        1.76        3.20      4.12 o 
   2   2   4      744.48      777.38      7.93 o 
   3   2   4     4484.92     4360.67    187.41 o 
   4   2   4       93.81       95.76      6.10 o 
   5   2   4      230.03      231.53      9.02 o 
   6   2   4     1798.18     1953.72     84.48 o 
   7   2   4      168.04      173.60      8.29 o 
   8   2   4        1.28        1.83      9.92 o 
 -10   3   4       85.85       82.41      6.59 o 
  -9   3   4       18.31       29.91      5.55 o 
  -8   3   4       36.85       43.09      5.41 o 
  -7   3   4      198.12      205.01      5.47 o 
  -6   3   4       63.06       58.03      4.81 o 
  -5   3   4      178.09      178.13      5.07 o 
  -4   3   4    17385.34    17339.87    176.78 o 
  -3   3   4       35.17       34.34      4.63 o 
  -2   3   4      154.52      150.03      4.76 o 
  -1   3   4     7832.67     7490.69    194.46 o 
   0   3   4      603.63      567.63      9.43 o 
   1   3   4       21.35       22.92      4.11 o 
   2   3   4     1876.28     1730.25     17.21 o 
   3   3   4       33.67       39.41      6.81 o 
   4   3   4      209.60      197.64      7.95 o 
   5   3   4      279.67      317.47      8.86 o 
   6   3   4        4.06       -2.37     10.06 o 
   7   3   4        7.99        8.81      8.91 o 
 -10   4   4      141.64      140.02      7.85 o 
  -9   4   4        1.35       -0.26      5.14 o 
  -8   4   4     1662.37     1740.50     30.66 o 
  -7   4   4       54.87       59.56      5.25 o 
  -6   4   4       16.99       19.23      4.66 o 
  -5   4   4     4518.81     4377.93     53.82 o 
  -4   4   4       60.24       57.07      4.74 o 
  -3   4   4        2.38        4.24      3.86 o 
  -2   4   4     2985.43     2936.75     55.03 o 
  -1   4   4        1.69        2.11      3.71 o 
   0   4   4      144.93      147.24      4.45 o 
   1   4   4        4.74        6.24      4.42 o 
   2   4   4        9.44       14.79      6.98 o 
   3   4   4        4.99        5.56      7.56 o 
   4   4   4        9.83       11.36      6.81 o 
   5   4   4        0.71       -6.24     10.48 o 
   6   4   4        0.14        9.40     11.18 o 
 -10   5   4        0.35        3.70      6.03 o 
  -9   5   4      348.74      354.15      6.83 o 
  -8   5   4        1.17        3.04      5.17 o 
  -7   5   4       70.08       68.56      4.86 o 
  -6   5   4       83.76       80.10      4.52 o 
  -5   5   4       10.87       10.42      4.37 o 
  -4   5   4       83.72       83.43      5.29 o 
  -3   5   4      566.83      588.57     10.72 o 
  -2   5   4       18.43       24.11      4.72 o 
  -1   5   4        0.05       -1.18      3.95 o 
   0   5   4      190.64      201.11      5.11 o 
   1   5   4       19.82       20.09      4.40 o 
   2   5   4        0.58        6.75      7.27 o 
   3   5   4     1241.08     1256.53     47.32 o 
   4   5   4      117.83      120.24      8.93 o 
   5   5   4       57.97       46.75     11.42 o 
   6   5   4      417.93      235.68     15.81 o 
 -10   6   4       99.11       85.77      6.56 o 
  -9   6   4       14.31       17.63      5.58 o 
  -8   6   4        0.19        4.60      6.30 o 
  -7   6   4       56.26       67.55      5.18 o 
  -6   6   4       16.53       16.63      4.47 o 
  -5   6   4        0.89        2.83      4.58 o 
  -4   6   4     1682.08     1749.15     30.46 o 
  -3   6   4       42.79       39.54      4.62 o 
  -2   6   4       23.94       23.72      4.22 o 
  -1   6   4     2889.65     2967.32     55.73 o 
   0   6   4       47.84       48.15      4.51 o 
   1   6   4       87.93       88.10      4.86 o 
   2   6   4     2196.36     2258.76    168.90 o 
   3   6   4       76.49       77.97      8.12 o 
   4   6   4      103.81      107.68     12.11 o 
   5   6   4      210.25      167.51     33.38 o 
 -10   7   4       25.89       21.01      6.37 o 
  -9   7   4        4.19        8.27      5.43 o 
  -8   7   4      573.60      619.44     15.98 o 
  -7   7   4        7.28        8.08      4.88 o 
  -6   7   4        5.17        1.28      4.55 o 
  -5   7   4     1980.16     2018.18     30.70 o 
  -4   7   4       14.20       19.21      4.38 o 
  -3   7   4       35.41       35.60      4.54 o 
  -2   7   4     1728.47     1772.32     44.54 o 
  -1   7   4       43.44       45.51      4.32 o 
   0   7   4        0.73        8.19      4.83 o 
   1   7   4       78.79       78.80      7.52 o 
   2   7   4        8.64        9.56      6.98 o 
   3   7   4       13.99       10.29      7.02 o 
   4   7   4        1.06        3.91      7.27 o 
 -10   8   4        0.02        0.47      6.69 o 
  -9   8   4      435.65      417.99      8.03 o 
  -8   8   4       98.52       99.49      6.22 o 
  -7   8   4        2.32        7.11      4.97 o 
  -6   8   4       25.18       23.35      5.27 o 
  -5   8   4        4.03        2.99      4.29 o 
  -4   8   4        1.09        6.35      4.45 o 
  -3   8   4      113.61      110.81      4.92 o 
  -2   8   4      169.39      168.93      5.39 o 
  -1   8   4        0.27        2.47      4.96 o 
   0   8   4        3.98        8.78      4.95 o 
   1   8   4        8.34       12.02      6.03 o 
   2   8   4        0.07        3.20      7.12 o 
  -9   9   4       18.13        9.10      5.53 o 
  -8   9   4       28.45       26.39      5.32 o 
  -7   9   4        1.39        4.73      4.85 o 
  -6   9   4        6.82        6.96      4.94 o 
  -5   9   4        2.92        1.60      4.83 o 
  -4   9   4      264.97      262.41     10.06 o 
  -3   9   4       40.77       42.39      5.06 o 
  -2   9   4        3.27        2.16      4.79 o 
  -1   9   4      331.12      316.35     24.40 o 
   0   9   4       68.12       52.30     13.17 o 
   1   9   4       24.52       15.97      6.67 o 
  -8  10   4      235.92      151.93     30.86 o 
  -7  10   4        5.55       10.18      5.34 o 
  -6  10   4        2.57        6.15      5.10 o 
  -5  10   4      486.23      446.65     13.90 o 
  -4  10   4        5.50       11.33      4.88 o 
  -3  10   4       53.76       50.78      5.87 o 
  -2  10   4      258.57      229.25     10.65 o 
  -1  10   4       14.29       11.87      5.76 o 
   0 -10   5        1.79        8.44      7.47 o 
   1 -10   5       21.24       25.14      6.35 o 
   2 -10   5       98.75       97.99      6.68 o 
   3 -10   5        3.84        5.00      5.22 o 
   4 -10   5       15.04       15.16      5.54 o 
   5 -10   5        4.58        6.89      5.87 o 
   6 -10   5        5.91        9.55      5.92 o 
   7 -10   5        6.54        4.00      5.53 o 
  -2  -9   5        8.68        6.39      7.27 o 
  -1  -9   5       92.78       83.87      6.89 o 
   0  -9   5        6.02        7.14      5.68 o 
   1  -9   5       46.72       46.04      5.40 o 
   2  -9   5        6.20       11.52      5.45 o 
   3  -9   5       39.81       48.99      5.26 o 
   4  -9   5       42.14       46.81      5.34 o 
   5  -9   5      129.74      136.54      6.92 o 
   6  -9   5        1.24        0.64      5.24 o 
   7  -9   5      111.92      115.96      8.16 o 
   8  -9   5        1.66       -2.11      6.17 o 
  -3  -8   5        4.98        6.46      6.83 o 
  -2  -8   5        1.57        0.36      5.99 o 
  -1  -8   5      226.04      241.44     13.68 o 
   0  -8   5      991.38     1011.65     12.65 o 
   1  -8   5      314.40      334.19      5.69 o 
   2  -8   5       99.09      111.24      5.18 o 
   3  -8   5     1161.91     1261.78     21.30 o 
   4  -8   5       76.61       85.63      5.08 o 
   5  -8   5       69.98       76.95      4.92 o 
   6  -8   5      871.97      964.87     34.85 o 
   7  -8   5        0.09        6.44      5.98 o 
   8  -8   5        5.32        8.39      6.33 o 
   9  -8   5      367.79      337.08     45.34 o 
  -4  -7   5      659.47      606.94     15.79 o 
  -3  -7   5      481.29      504.33     44.43 o 
  -2  -7   5      287.64      301.67     11.33 o 
  -1  -7   5     1584.22     1630.33     14.35 o 
   0  -7   5       63.54       64.20      4.54 o 
   1  -7   5      150.31      149.82      5.03 o 
   2  -7   5     1203.22     1259.30     13.35 o 
   3  -7   5      199.05      197.71      5.11 o 
   4  -7   5        8.60       13.80      4.89 o 
   5  -7   5      198.29      216.21      5.26 o 
   6  -7   5        0.41        3.33      5.16 o 
   7  -7   5        1.26        7.28      5.68 o 
   8  -7   5        4.37        4.20      7.02 o 
   9  -7   5       24.64       27.32      8.61 o 
  -5  -6   5      487.81      494.32     23.48 o 
  -4  -6   5      198.95      200.90      7.43 o 
  -3  -6   5        1.55        7.95      5.81 o 
  -2  -6   5       55.16       59.36      5.32 o 
  -1  -6   5        8.94       12.24      5.04 o 
   0  -6   5       59.70       61.21      4.87 o 
   1  -6   5       34.14       35.30      4.66 o 
   2  -6   5       11.09       11.61      4.11 o 
   3  -6   5      255.21      252.91      5.99 o 
   4  -6   5      160.74      162.60      4.75 o 
   5  -6   5      167.09      160.55      6.06 o 
   6  -6   5      109.81      112.83      5.84 o 
   7  -6   5       98.73       98.66      9.02 o 
   8  -6   5        4.06       -0.16      5.97 o 
   9  -6   5        5.48        9.08      7.51 o 
  10  -6   5      392.94      313.56     54.03 o 
  -6  -5   5       82.52       76.22     10.10 o 
  -5  -5   5        4.15        9.56      6.76 o 
  -4  -5   5       14.45       14.83      6.84 o 
  -3  -5   5      398.82      434.95      6.59 o 
  -2  -5   5      189.88      188.71      5.59 o 
  -1  -5   5      165.02      166.42      5.47 o 
   0  -5   5      883.06      848.53     20.29 o 
   1  -5   5       56.59       50.88      4.59 o 
   2  -5   5      400.32      388.00      8.38 o 
   3  -5   5     4722.44     4464.51     42.62 o 
   4  -5   5       19.30       22.31      4.31 o 
   5  -5   5       25.25       26.15      4.66 o 
   6  -5   5     2856.36     2904.29     23.78 o 
   7  -5   5       16.11       11.27      7.04 o 
   8  -5   5       18.32       31.08      6.53 o 
   9  -5   5      986.38     1003.55     42.02 o 
  10  -5   5        2.14        3.59      7.20 o 
  -7  -4   5       14.18        8.55      8.37 o 
  -6  -4   5      117.30      116.97      7.02 o 
  -5  -4   5      134.02      134.97      7.50 o 
  -4  -4   5      838.94      894.37     19.50 o 
  -3  -4   5      185.19      183.86      5.78 o 
  -2  -4   5      452.92      424.06      6.94 o 
  -1  -4   5     6392.79     6052.40    101.34 o 
   0  -4   5        1.62        1.98      4.99 o 
   1  -4   5      197.58      217.28      4.84 o 
   2  -4   5    10502.31     9667.17    129.60 o 
   3  -4   5     1347.42     1293.75     10.98 o 
   4  -4   5        3.81        5.34      4.60 o 
   5  -4   5     2159.64     2081.65     61.93 o 
   6  -4   5        2.74        2.06      5.44 o 
   7  -4   5       11.91       13.60      6.38 o 
   8  -4   5       20.60       20.76      7.62 o 
   9  -4   5       13.50       11.72      7.01 o 
  10  -4   5        7.58       11.79     12.93 o 
  -8  -3   5      139.07      130.89      9.51 o 
  -7  -3   5       24.25       41.22     11.38 o 
  -6  -3   5      524.92      512.88      9.93 o 
  -5  -3   5     3499.98     3732.44    115.48 o 
  -4  -3   5       35.77       45.70      6.44 o 
  -3  -3   5        3.05        6.98      4.65 o 
  -2  -3   5     1554.90     1436.10     22.50 o 
  -1  -3   5      162.14      160.25      5.67 o 
   0  -3   5       34.46       30.82      4.24 o 
   1  -3   5     1293.54     1142.97     19.10 o 
   2  -3   5       89.94       79.51      4.50 o 
   3  -3   5      147.53      154.89      4.98 o 
   4  -3   5       60.37       51.97      5.62 o 
   5  -3   5      184.15      189.94      6.74 o 
   6  -3   5      115.77      107.06      8.49 o 
   7  -3   5       10.78       12.23      6.26 o 
   8  -3   5        0.02       -2.22     11.08 o 
   9  -3   5       64.38       52.67     12.38 o 
  10  -3   5      194.35      101.54     14.97 o 
  -8  -2   5       18.98       20.76      8.08 o 
  -7  -2   5      184.72      188.44      8.28 o 
  -6  -2   5      229.78      245.89      7.28 o 
  -5  -2   5        2.08        4.09      5.37 o 
  -4  -2   5        0.83        4.84      9.18 o 
  -3  -2   5      254.39      314.71      6.24 o 
  -2  -2   5       65.83       66.17      5.07 o 
  -1  -2   5       18.20       21.33      6.31 o 
   0  -2   5       17.74       17.38      4.87 o 
   1  -2   5        6.47        7.79      5.02 o 
   2  -2   5       73.98       62.69      5.56 o 
   3  -2   5     4210.76     3966.88     73.60 o 
   4  -2   5        0.11       -2.29      8.66 o 
   5  -2   5      126.47      122.31      9.30 o 
   6  -2   5     3954.22     3790.89     24.30 o 
   7  -2   5        9.34        8.61     10.58 o 
   8  -2   5        6.62       -0.32     10.88 o 
   9  -2   5      641.97      594.23     17.29 o 
  -9  -1   5        4.52        7.50      8.38 o 
  -8  -1   5        0.26        3.44      7.71 o 
  -7  -1   5      141.43      135.20      6.32 o 
  -6  -1   5       18.90       19.68      5.47 o 
  -5  -1   5       14.99       16.97      5.05 o 
  -4  -1   5     1587.02     1674.36     40.61 o 
  -3  -1   5      369.55      339.91      8.61 o 
  -2  -1   5        1.70        5.18      4.14 o 
  -1  -1   5     3376.08     3361.97     56.31 o 
   0  -1   5       46.22       43.04      5.86 o 
   1  -1   5      263.44      249.13      8.07 o 
   2  -1   5    15949.45    14026.05     44.82 o 
   3  -1   5      535.03      506.98     13.12 o 
   4  -1   5        9.94        8.65      6.49 o 
   5  -1   5     5584.35     5281.05     28.67 o 
   6  -1   5       64.83       59.70      9.89 o 
   7  -1   5      154.90      153.66     11.30 o 
   8  -1   5       73.74       83.43     13.64 o 
   9  -1   5        3.35        4.00     14.65 o 
  -9   0   5        5.43        9.21      6.54 o 
  -8   0   5      918.10     1007.04     22.32 o 
  -7   0   5       52.50       53.03      5.42 o 
  -6   0   5      192.00      202.87      5.49 o 
  -5   0   5    10233.77    10944.26    217.76 o 
  -4   0   5      179.60      166.80      4.67 o 
  -3   0   5      163.49      141.68      4.52 o 
  -2   0   5     4601.61     4431.82     79.71 o 
  -1   0   5        0.60        2.01      4.31 o 
   0   0   5        5.17        3.57      5.05 o 
   1   0   5     4895.15     4719.07     24.42 o 
   2   0   5       10.29       10.43      6.93 o 
   3   0   5      481.83      490.04     11.18 o 
   4   0   5      209.24      189.05      6.65 o 
   5   0   5       12.01       14.67      6.13 o 
   6   0   5        2.43        3.56      7.21 o 
   7   0   5       52.80       53.15      8.47 o 
   8   0   5       28.73       25.95      9.98 o 
   9   0   5       20.65       17.87     10.95 o 
 -10   1   5       33.25       27.34      6.96 o 
  -9   1   5      364.26      403.02      7.95 o 
  -8   1   5       10.30       13.33      5.68 o 
  -7   1   5      181.12      194.25      5.60 o 
  -6   1   5     1681.34     1749.38     37.47 o 
  -5   1   5        7.07        8.18      4.03 o 
  -4   1   5       12.00       10.45      4.07 o 
  -3   1   5     2096.27     2071.90     19.88 o 
  -2   1   5       20.43       18.87      3.88 o 
  -1   1   5     1716.85     1647.07      8.91 o 
   0   1   5       39.29       54.91      4.72 o 
   1   1   5      512.22      470.81      6.96 o 
   2   1   5       45.50       42.69      4.90 o 
   3   1   5        7.76        9.79      4.23 o 
   4   1   5       49.02       49.23      4.90 o 
   5   1   5       16.56       14.09      5.50 o 
   6   1   5     1013.65     1124.68     35.81 o 
   7   1   5      156.54      176.39      7.44 o 
   8   1   5       32.72       33.01      8.01 o 
 -10   2   5       18.86       17.69      6.60 o 
  -9   2   5        8.85       13.75      5.89 o 
  -8   2   5        4.68        2.49      5.22 o 
  -7   2   5       24.88       23.44      4.83 o 
  -6   2   5       30.19       28.43      4.12 o 
  -5   2   5        5.36        8.34      4.16 o 
  -4   2   5     2739.55     2809.11     25.19 o 
  -3   2   5      345.33      322.39      5.19 o 
  -2   2   5        1.34        3.09      3.87 o 
  -1   2   5     2563.72     2567.06     33.15 o 
   0   2   5       88.07       87.02      4.60 o 
   1   2   5      817.32      779.96      9.09 o 
   2   2   5     5740.12     5488.81     69.18 o 
   3   2   5      331.31      329.25      7.51 o 
   4   2   5      145.07      147.74      5.29 o 
   5   2   5     3324.55     3492.64     81.79 o 
   6   2   5       23.19       28.79      5.84 o 
   7   2   5      127.53      132.96      7.85 o 
   8   2   5      224.01      158.66     31.59 o 
 -10   3   5       34.95       29.89      6.24 o 
  -9   3   5        9.26       14.08      5.71 o 
  -8   3   5      428.31      445.49     10.00 o 
  -7   3   5      124.26      123.66      5.13 o 
  -6   3   5       15.04       13.17      4.44 o 
  -5   3   5    10335.37    10420.97     93.37 o 
  -4   3   5      170.77      157.77      4.90 o 
  -3   3   5       72.72       75.99      3.94 o 
  -2   3   5     7182.50     6580.18    143.25 o 
  -1   3   5     1149.04     1032.11     13.20 o 
   0   3   5      205.74      191.51      5.23 o 
   1   3   5     3504.23     3476.33     52.56 o 
   2   3   5        0.27        4.81      4.96 o 
   3   3   5      141.49      145.77      6.11 o 
   4   3   5     1152.59     1153.84     26.42 o 
   5   3   5        0.54        2.87      5.69 o 
   6   3   5       14.01       15.05      7.18 o 
   7   3   5        1.60        0.40      9.77 o 
 -10   4   5        0.35        4.82      6.27 o 
  -9   4   5     1230.66     1284.55     31.55 o 
  -8   4   5       69.12       75.84      4.93 o 
  -7   4   5      272.87      270.93      5.46 o 
  -6   4   5     3746.24     3755.30     38.88 o 
  -5   4   5       20.72       22.78      3.93 o 
  -4   4   5        3.86        5.37      4.13 o 
  -3   4   5       13.08       13.18      3.80 o 
  -2   4   5        0.18        2.11      4.63 o 
  -1   4   5      230.61      233.95      5.28 o 
   0   4   5      100.52      114.39      4.49 o 
   1   4   5        0.46        4.76      4.26 o 
   2   4   5        0.29        0.94      4.87 o 
   3   4   5      225.66      216.10      6.43 o 
   4   4   5        2.10        3.78      5.51 o 
   5   4   5       64.60       54.11      6.78 o 
   6   4   5      143.42      132.07     10.13 o 
 -10   5   5      319.29      280.52      8.89 o 
  -9   5   5       19.54       20.51      5.24 o 
  -8   5   5      164.00      162.10      5.72 o 
  -7   5   5      516.78      547.82      8.88 o 
  -6   5   5       41.34       42.28      4.55 o 
  -5   5   5        3.81        3.58      4.12 o 
  -4   5   5      233.88      233.53      6.03 o 
  -3   5   5       56.96       54.98      4.80 o 
  -2   5   5        1.75        1.90      3.91 o 
  -1   5   5      946.51      999.31      9.81 o 
   0   5   5       25.39       24.98      4.51 o 
   1   5   5        0.72        0.52      4.24 o 
   2   5   5      972.44     1001.82     37.80 o 
   3   5   5      124.03      126.21      6.53 o 
   4   5   5       57.89       54.42      6.52 o 
   5   5   5     1057.06      881.45     13.09 o 
 -10   6   5       13.59       16.74      6.78 o 
  -9   6   5       33.00       38.80      5.29 o 
  -8   6   5        6.91        7.09      4.95 o 
  -7   6   5       76.04       79.15      5.58 o 
  -6   6   5       14.72       16.29      5.29 o 
  -5   6   5     3829.12     4007.52     81.83 o 
  -4   6   5        4.35        2.69      4.07 o 
  -3   6   5      159.89      159.71      6.15 o 
  -2   6   5     3140.93     3225.53     49.74 o 
  -1   6   5      375.08      360.44      5.61 o 
   0   6   5       91.71       90.04      4.75 o 
   1   6   5     1589.68     1697.13     36.96 o 
   2   6   5      101.65       97.90      9.36 o 
   3   6   5      265.17      238.16     18.98 o 
   4   6   5      312.01      255.32     18.12 o 
 -10   7   5        0.34        1.77      5.94 o 
  -9   7   5      858.31      843.83      9.93 o 
  -8   7   5       25.56       23.93      4.98 o 
  -7   7   5       20.08       24.49      4.90 o 
  -6   7   5     2245.05     2373.03     31.34 o 
  -5   7   5       63.56       60.20      4.88 o 
  -4   7   5       27.13       26.38      4.29 o 
  -3   7   5     1167.23     1207.10     34.18 o 
  -2   7   5       14.35       16.77      4.23 o 
  -1   7   5       96.61       95.69      4.68 o 
   0   7   5       79.36       79.73      5.06 o 
   1   7   5        3.47        7.13      5.17 o 
   2   7   5        6.22        5.28      5.85 o 
   3   7   5        7.03        8.50      6.62 o 
  -9   8   5       88.50       74.94      5.97 o 
  -8   8   5        0.42        3.35      4.95 o 
  -7   8   5       23.24       28.62      5.03 o 
  -6   8   5       15.40       18.44      4.94 o 
  -5   8   5       34.03       42.35      4.47 o 
  -4   8   5       51.35       53.01      4.50 o 
  -3   8   5      105.08      118.30      4.79 o 
  -2   8   5        0.95        4.68      4.48 o 
  -1   8   5       24.70       30.13      4.81 o 
   0   8   5        3.20        3.87      5.23 o 
   1   8   5        4.54       10.13      5.79 o 
   2   8   5       68.48       42.49      7.28 o 
  -9   9   5        4.50       -2.37      5.95 o 
  -8   9   5       29.51       22.83      6.17 o 
  -7   9   5        7.52        5.86      5.42 o 
  -6   9   5        0.74       -0.27      4.52 o 
  -5   9   5      299.58      304.96     13.93 o 
  -4   9   5        9.08       10.21      4.70 o 
  -3   9   5       51.62       60.05      4.94 o 
  -2   9   5      508.45      524.13     26.76 o 
  -1   9   5        8.17       12.34      5.45 o 
   0   9   5        9.89        6.56      5.83 o 
   1   9   5      483.98      251.70    158.66 o 
  -7  10   5       36.42       27.82      7.36 o 
  -6  10   5      540.63      461.56     35.10 o 
  -5  10   5       37.90       26.05      6.06 o 
  -4  10   5       27.98       27.00      5.44 o 
  -3  10   5      828.07      753.40     55.68 o 
  -2  10   5       41.35       24.46      6.82 o 
   1 -10   6      155.79      150.23     11.01 o 
   2 -10   6       52.16       51.71      5.68 o 
   3 -10   6        6.87        6.93      5.59 o 
   4 -10   6        5.94       10.19      5.66 o 
   5 -10   6        4.01        9.71      5.72 o 
   6 -10   6        0.89        2.83      5.34 o 
   7 -10   6       28.13       17.40      6.00 o 
  -1  -9   6       28.48       27.11      7.30 o 
   0  -9   6        8.04       10.16      6.18 o 
   1  -9   6       34.88       32.46      5.29 o 
   2  -9   6        3.93       10.27      4.96 o 
   3  -9   6        2.64        7.46      4.90 o 
   4  -9   6       23.21       23.66      5.26 o 
   5  -9   6       18.96       27.09      5.55 o 
   6  -9   6      296.61      308.38     15.54 o 
   7  -9   6        0.35        0.86      5.64 o 
   8  -9   6        5.00        3.36      6.10 o 
  -3  -8   6       39.01       14.93     16.92 o 
  -2  -8   6        4.57        4.13      6.04 o 
  -1  -8   6      269.11      265.96      7.18 o 
   0  -8   6       97.59      106.42      5.76 o 
   1  -8   6      106.67      114.39      5.25 o 
   2  -8   6     1115.97     1246.19     12.13 o 
   3  -8   6       37.24       47.58      5.10 o 
   4  -8   6       54.84       61.51      5.41 o 
   5  -8   6     1810.93     1968.48     23.49 o 
   6  -8   6        0.33       -0.20      5.60 o 
   7  -8   6       26.46       29.74      5.51 o 
   8  -8   6      349.22      348.85     99.84 o 
   9  -8   6       42.11       49.62      9.04 o 
  -4  -7   6       58.36       36.14     23.83 o 
  -3  -7   6       96.96       92.46      7.98 o 
  -2  -7   6      500.33      523.35      7.79 o 
  -1  -7   6       76.90       86.97      5.85 o 
   0  -7   6      219.59      247.07      5.90 o 
   1  -7   6     1389.22     1460.04     18.96 o 
   2  -7   6      121.97      133.90      5.22 o 
   3  -7   6      194.82      202.97      7.05 o 
   4  -7   6      460.71      481.43      9.88 o 
   5  -7   6       66.77       68.33      4.81 o 
   6  -7   6        1.01       -0.48      5.25 o 
   7  -7   6       30.60       33.39      6.02 o 
   8  -7   6       59.21       59.21      6.88 o 
   9  -7   6        1.06        2.60      7.67 o 
  -5  -6   6       45.76       40.17     12.56 o 
  -4  -6   6      144.70      147.83      7.95 o 
  -3  -6   6        4.47        2.66      5.29 o 
  -2  -6   6      243.87      254.79      8.04 o 
  -1  -6   6       97.02      103.96      5.48 o 
   0  -6   6      218.04      217.86      5.67 o 
   1  -6   6        1.70        1.89      4.01 o 
   2  -6   6        0.43        0.54      4.03 o 
   3  -6   6       46.54       52.59      4.47 o 
   4  -6   6     1164.55     1138.62     20.78 o 
   5  -6   6       17.66       18.01      4.63 o 
   6  -6   6       88.48      103.13      6.03 o 
   7  -6   6       10.04       10.03      6.58 o 
   8  -6   6       29.55       38.33      7.07 o 
   9  -6   6      474.69      521.60     33.07 o 
  -6  -5   6        6.32        3.57      7.25 o 
  -5  -5   6        0.41        7.28      5.88 o 
  -4  -5   6       64.73       71.11      6.60 o 
  -3  -5   6      125.70      131.79      5.32 o 
  -2  -5   6        1.46        6.92      5.48 o 
  -1  -5   6     1012.76      996.67     13.98 o 
   0  -5   6      553.55      549.43      8.90 o 
   1  -5   6       12.76       15.39      4.14 o 
   2  -5   6     3072.31     2940.68     61.77 o 
   3  -5   6       90.06       93.34      4.73 o 
   4  -5   6       44.68       42.39      4.27 o 
   5  -5   6     2711.05     2693.79     89.92 o 
   6  -5   6       54.11       60.48      5.91 o 
   7  -5   6        1.39        5.19      6.31 o 
   8  -5   6      800.78      861.55     50.51 o 
   9  -5   6       16.34       13.30      7.56 o 
  -7  -4   6       17.01       16.29      8.39 o 
  -6  -4   6       40.16       42.45      6.30 o 
  -5  -4   6     1089.11     1146.66     34.39 o 
  -4  -4   6      629.11      635.23      8.46 o 
  -3  -4   6       31.80       31.76      5.22 o 
  -2  -4   6     3996.50     3752.38     52.16 o 
  -1  -4   6      255.51      252.83      7.41 o 
   0  -4   6      306.60      311.00     10.88 o 
   1  -4   6     5846.23     5303.44    143.23 o 
   2  -4   6      106.59      109.99      4.18 o 
   3  -4   6       20.44       17.75      4.56 o 
   4  -4   6     2341.74     2230.41     38.29 o 
   5  -4   6       16.70       15.37      6.36 o 
   6  -4   6        1.44        2.39      6.07 o 
   7  -4   6      164.03      160.18      6.74 o 
   8  -4   6      240.39      235.81     12.21 o 
   9  -4   6        8.66        3.80     11.87 o 
  -8  -3   6        7.12       -1.96      8.62 o 
  -7  -3   6      205.90      240.60     17.08 o 
  -6  -3   6     1743.57     1963.97     23.46 o 
  -5  -3   6      354.33      340.52     10.31 o 
  -4  -3   6      332.53      321.63      7.32 o 
  -3  -3   6      835.71      790.50     10.47 o 
  -2  -3   6       40.05       47.81      4.24 o 
  -1  -3   6       97.84      100.34      9.96 o 
   0  -3   6      165.72      119.62      4.88 o 
   1  -3   6       55.54       49.34      4.66 o 
   2  -3   6      627.21      594.12     13.36 o 
   3  -3   6      211.24      199.95      5.46 o 
   4  -3   6      265.14      263.10      5.63 o 
   5  -3   6      101.83       97.56     13.01 o 
   6  -3   6        5.09        6.64      9.40 o 
   7  -3   6        0.00        4.66     10.56 o 
   8  -3   6       33.24       31.50     10.83 o 
   9  -3   6      393.72      343.54     14.55 o 
  -8  -2   6       62.80       63.40      8.36 o 
  -7  -2   6      454.11      486.83      9.20 o 
  -6  -2   6       22.25       16.73      7.20 o 
  -5  -2   6        0.90        1.25      5.09 o 
  -4  -2   6        3.60        8.09      4.97 o 
  -3  -2   6       15.74       16.67      4.77 o 
  -2  -2   6      819.21      784.56      9.03 o 
  -1  -2   6      221.87      207.87      6.95 o 
   0  -2   6      188.15      195.40      6.83 o 
   1  -2   6      110.87       96.73      6.01 o 
   2  -2   6     2479.18     2285.69     65.66 o 
   3  -2   6       14.30       12.67      5.93 o 
   4  -2   6        8.88       11.87      7.38 o 
   5  -2   6     2611.41     2480.97     18.33 o 
   6  -2   6       81.64       76.57      9.77 o 
   7  -2   6       79.32       85.68      8.88 o 
   8  -2   6      917.14      923.31     17.00 o 
   9  -2   6        0.03        8.29     12.31 o 
  -9  -1   6        2.46        3.32      8.47 o 
  -8  -1   6        1.80        4.02      7.51 o 
  -7  -1   6       42.51       42.08      6.51 o 
  -6  -1   6        0.53        3.79      5.87 o 
  -5  -1   6     1886.15     1917.15     34.93 o 
  -4  -1   6      608.81      608.16     18.23 o 
  -3  -1   6      157.00      158.96      5.49 o 
  -2  -1   6     9563.75     9366.77     61.31 o 
  -1  -1   6       19.93       21.04      4.41 o 
   0  -1   6      151.40      138.79      7.15 o 
   1  -1   6    16412.89    15846.77     58.44 o 
   2  -1   6      164.91      150.89      5.44 o 
   3  -1   6      103.69       98.74      5.69 o 
   4  -1   6     4403.39     4110.82     37.57 o 
   5  -1   6       20.54       19.17      8.95 o 
   6  -1   6       24.18       29.28      9.45 o 
   7  -1   6      143.97      146.07     11.30 o 
   8  -1   6       10.13       20.18     13.40 o 
   9  -1   6       52.22       28.27     13.86 o 
  -9   0   6      184.85      200.90      7.48 o 
  -8   0   6       61.48       68.45      6.09 o 
  -7   0   6      287.06      295.61      9.79 o 
  -6   0   6     3265.95     3667.12     81.42 o 
  -5   0   6      573.16      555.42     16.27 o 
  -4   0   6       77.54       66.34      4.23 o 
  -3   0   6     5813.42     5614.67    151.91 o 
  -2   0   6      184.51      176.83      4.23 o 
  -1   0   6      151.98      143.46      5.33 o 
   0   0   6     6634.98     6432.19     34.63 o 
   1   0   6       14.34       13.26      4.16 o 
   2   0   6      132.02      133.98      7.60 o 
   3   0   6      586.30      528.68     12.69 o 
   4   0   6       83.18       90.12      6.08 o 
   5   0   6       82.47       81.34      6.64 o 
   6   0   6       10.50       10.38      7.12 o 
   7   0   6       28.47       30.00      8.91 o 
   8   0   6        2.30        5.23      9.06 o 
 -10   1   6      197.37      148.06      7.67 o 
  -9   1   6        5.37       10.36      6.05 o 
  -8   1   6      263.68      275.01     11.69 o 
  -7   1   6      537.17      576.66     15.16 o 
  -6   1   6        1.74        2.81      4.32 o 
  -5   1   6       19.13       19.59      4.05 o 
  -4   1   6        7.00        8.63      3.63 o 
  -3   1   6      113.63      124.27      4.22 o 
  -2   1   6       64.94       71.41      3.86 o 
  -1   1   6       19.26       42.85      4.03 o 
   0   1   6      143.15      147.05      4.82 o 
   1   1   6        7.13        8.46      4.93 o 
   2   1   6     1050.68     1037.87     11.44 o 
   3   1   6        1.06        4.52      5.37 o 
   4   1   6      113.54      114.76      4.87 o 
   5   1   6     1765.44     1850.05     56.46 o 
   6   1   6      120.83      129.07      6.79 o 
   7   1   6       52.87       54.75      6.78 o 
   8   1   6      357.38      342.02     19.10 o 
 -10   2   6        2.51        3.13      6.54 o 
  -9   2   6        1.22        5.79      5.86 o 
  -8   2   6       87.59       78.84      5.25 o 
  -7   2   6        0.25        2.98      4.30 o 
  -6   2   6        0.32        2.03      4.06 o 
  -5   2   6     1192.32     1208.30     22.85 o 
  -4   2   6       35.75       32.31      4.08 o 
  -3   2   6        0.17        1.32      3.46 o 
  -2   2   6      182.43      119.29      4.02 o 
  -1   2   6        1.00        1.86      3.62 o 
   0   2   6     1287.40     1191.47     11.04 o 
   1   2   6     9369.56     9438.20     26.52 o 
   2   2   6      108.06      102.99      5.26 o 
   3   2   6      103.23      103.81      5.46 o 
   4   2   6     5794.14     5897.77     96.77 o 
   5   2   6      116.47      126.99      5.53 o 
   6   2   6        0.32        4.88      5.77 o 
   7   2   6      113.90      103.13      8.03 o 
 -10   3   6        0.09        3.61      6.60 o 
  -9   3   6      408.70      439.90      8.73 o 
  -8   3   6        1.02        2.86      4.96 o 
  -7   3   6      246.59      247.45      5.64 o 
  -6   3   6     3009.20     3158.00     26.12 o 
  -5   3   6       55.41       53.66      4.31 o 
  -4   3   6       59.96       55.64      4.03 o 
  -3   3   6     5048.88     4738.20     61.81 o 
  -2   3   6       83.00       85.36      4.07 o 
  -1   3   6       34.94       29.18      3.72 o 
   0   3   6     9789.17     9643.05    142.06 o 
   1   3   6        1.41        2.32      4.00 o 
   2   3   6      161.33      159.90      5.38 o 
   3   3   6      861.04      878.62     13.48 o 
   4   3   6       29.71       29.22      5.19 o 
   5   3   6        7.16        7.30      5.68 o 
   6   3   6       12.17       10.54      6.58 o 
   7   3   6        1.43       -0.57      8.60 o 
 -10   4   6      392.78      374.53     10.42 o 
  -9   4   6        2.12        2.78      5.71 o 
  -8   4   6       71.58       74.78      4.81 o 
  -7   4   6      747.57      788.77     19.20 o 
  -6   4   6        6.02        2.97      4.26 o 
  -5   4   6       31.57       31.73      4.13 o 
  -4   4   6     1825.61     1808.48     31.86 o 
  -3   4   6        8.18       11.46      3.83 o 
  -2   4   6      158.09      164.91      5.35 o 
  -1   4   6       26.81       37.33      4.17 o 
   0   4   6      266.24      249.23      4.76 o 
   1   4   6       40.22       42.62      4.48 o 
   2   4   6        3.34        9.45      5.19 o 
   3   4   6       16.92       14.48      5.84 o 
   4   4   6        4.04        2.63      5.56 o 
   5   4   6      204.35      223.95     17.01 o 
   6   4   6       69.03       55.19      8.35 o 
 -10   5   6        6.12        7.96      5.87 o 
  -9   5   6        1.76        4.16      5.20 o 
  -8   5   6       89.98       91.41      4.93 o 
  -7   5   6       29.14       29.35      4.69 o 
  -6   5   6        1.36        5.59      4.38 o 
  -5   5   6      392.31      417.84      7.70 o 
  -4   5   6        2.05        2.45      3.86 o 
  -3   5   6        0.94        4.34      4.40 o 
  -2   5   6      194.57      211.14      8.32 o 
  -1   5   6       25.43       27.66      4.13 o 
   0   5   6       21.01       27.07      4.35 o 
   1   5   6      935.72      989.86     15.85 o 
   2   5   6      154.64      167.38      6.39 o 
   3   5   6      107.75      114.59      5.97 o 
   4   5   6      997.53     1084.13     38.54 o 
   5   5   6      153.47      139.32      7.75 o 
 -10   6   6       21.89       19.56      5.76 o 
  -9   6   6       80.58       88.62      5.92 o 
  -8   6   6       43.56       47.61      5.37 o 
  -7   6   6       44.74       53.08      4.75 o 
  -6   6   6     3587.23     3812.76     53.67 o 
  -5   6   6        0.39        3.66      4.83 o 
  -4   6   6        8.56        9.99      4.31 o 
  -3   6   6     2604.76     2700.10     39.19 o 
  -2   6   6        0.11        3.53      3.98 o 
  -1   6   6       94.46       99.33      4.85 o 
   0   6   6     1054.77     1090.55     23.77 o 
   1   6   6       26.71       30.98      5.00 o 
   2   6   6      115.93      144.32      6.56 o 
   3   6   6      649.76      639.87     68.17 o 
   4   6   6        3.25        4.64      7.23 o 
 -10   7   6      494.38      406.08     18.84 o 
  -9   7   6        1.76        4.80      5.24 o 
  -8   7   6       82.94       84.46      5.28 o 
  -7   7   6     1566.12     1637.41     46.52 o 
  -6   7   6       25.40       28.69      4.94 o 
  -5   7   6        1.22        2.28      4.28 o 
  -4   7   6      542.60      552.53     11.76 o 
  -3   7   6        2.21        1.13      4.09 o 
  -2   7   6        6.12        4.77      4.40 o 
  -1   7   6      143.09      149.96      5.26 o 
   0   7   6       58.36       59.23      4.94 o 
   1   7   6        0.35       -0.73      5.26 o 
   2   7   6       32.59       25.54      6.43 o 
   3   7   6        8.62        7.80      6.92 o 
  -9   8   6        5.57        3.30      5.30 o 
  -8   8   6       27.80       21.86      5.42 o 
  -7   8   6       15.18       17.71      4.72 o 
  -6   8   6        0.90        2.50      4.71 o 
  -5   8   6       40.44       36.72      4.35 o 
  -4   8   6       13.87       15.09      4.22 o 
  -3   8   6        0.79        3.24      4.42 o 
  -2   8   6      194.84      189.01      7.98 o 
  -1   8   6        7.74       13.60      4.64 o 
   0   8   6       17.74       17.39      5.38 o 
   1   8   6       60.72       53.70      6.27 o 
   2   8   6       46.86       29.05      6.94 o 
  -9   9   6       11.25        1.09     12.58 o 
  -8   9   6       19.31        8.96      5.94 o 
  -7   9   6        3.17        1.00      5.10 o 
  -6   9   6      514.95      480.54     12.07 o 
  -5   9   6        9.05        9.66      4.72 o 
  -4   9   6       17.44       13.58      4.92 o 
  -3   9   6      541.94      589.11     23.91 o 
  -2   9   6      265.42      235.22     13.98 o 
  -1   9   6       40.65       24.95      6.57 o 
   0   9   6      300.81      238.96     56.83 o 
  -7  10   6      517.74      345.48     67.37 o 
  -6  10   6       34.64       22.94      6.01 o 
  -5  10   6       22.36       18.39      5.19 o 
  -4  10   6      260.61      243.63     14.86 o 
  -3  10   6       26.90       25.52      5.64 o 
  -2  10   6       17.45        8.07      6.02 o 
   1 -10   7       11.39       16.21      6.37 o 
   2 -10   7        4.52        0.83      5.43 o 
   3 -10   7        1.06        3.27      5.49 o 
   4 -10   7        4.39        6.18      5.74 o 
   5 -10   7        2.83       10.07      5.71 o 
   6 -10   7       21.88       16.71      6.17 o 
  -1  -9   7       39.21       32.86      6.40 o 
   0  -9   7       22.09       17.96      6.36 o 
   1  -9   7        3.12        4.92      5.99 o 
   2  -9   7       20.77       26.15      5.04 o 
   3  -9   7        4.87        9.93      5.13 o 
   4  -9   7       59.66       59.71      5.22 o 
   5  -9   7       58.56       71.74      5.55 o 
   6  -9   7       25.36       25.35      6.15 o 
   7  -9   7       43.25       33.70      9.13 o 
   8  -9   7      586.04      290.32    138.00 o 
  -3  -8   7       89.11       38.19     29.91 o 
  -2  -8   7      372.33      335.29     20.37 o 
  -1  -8   7       21.12       22.42      6.13 o 
   0  -8   7      121.72      142.02      6.84 o 
   1  -8   7     1096.05     1189.05     16.90 o 
   2  -8   7      121.28      136.84      5.12 o 
   3  -8   7      150.51      163.75      5.70 o 
   4  -8   7     1432.09     1549.81     30.50 o 
   5  -8   7      517.19      515.46     10.54 o 
   6  -8   7        2.21        3.10      5.45 o 
   7  -8   7      402.74      425.14     15.82 o 
   8  -8   7       23.23       22.48      7.75 o 
  -4  -7   7      209.59      175.01    103.17 o 
  -3  -7   7      587.22      585.66     17.62 o 
  -2  -7   7        6.24       10.31      5.47 o 
  -1  -7   7      393.11      425.63      6.95 o 
   0  -7   7     1376.66     1465.74      9.01 o 
   1  -7   7      278.28      296.66      8.58 o 
   2  -7   7        8.92       12.47      4.63 o 
   3  -7   7      300.44      315.52     13.45 o 
   4  -7   7       30.15       40.27      4.63 o 
   5  -7   7        9.51       12.61      4.82 o 
   6  -7   7      147.81      161.30      5.65 o 
   7  -7   7        3.88        1.48      5.66 o 
   8  -7   7       20.42       16.88      8.13 o 
   9  -7   7       26.00       23.00      8.06 o 
  -5  -6   7       60.44       76.80     15.66 o 
  -4  -6   7       62.04       70.31      6.59 o 
  -3  -6   7        4.60        9.60      5.45 o 
  -2  -6   7       26.09       30.43      5.22 o 
  -1  -6   7      181.54      197.59      5.66 o 
   0  -6   7       86.11       88.60      5.32 o 
   1  -6   7        0.80       10.61      5.04 o 
   2  -6   7       35.30       35.85      4.31 o 
   3  -6   7      581.78      566.97     10.15 o 
   4  -6   7        7.18        9.63      5.25 o 
   5  -6   7        6.59       12.06      4.78 o 
   6  -6   7        9.79        9.07      5.21 o 
   7  -6   7        7.79       15.62      6.58 o 
   8  -6   7     1139.17     1227.21     33.60 o 
   9  -6   7       24.98       22.84      8.56 o 
  -6  -5   7        0.43       -1.50      6.73 o 
  -5  -5   7        2.61        8.24      6.09 o 
  -4  -5   7      140.56      137.58     13.70 o 
  -3  -5   7       65.02       65.21      4.83 o 
  -2  -5   7      516.58      519.94      8.98 o 
  -1  -5   7       16.53       14.94      5.16 o 
   0  -5   7      125.51      123.24      5.31 o 
   1  -5   7     1900.28     1796.92     47.03 o 
   2  -5   7       70.32       66.62      4.25 o 
   3  -5   7      154.48      153.49      5.24 o 
   4  -5   7     4933.91     4822.21     78.19 o 
   5  -5   7        6.61       10.67      5.09 o 
   6  -5   7        5.59        3.54      6.06 o 
   7  -5   7     1583.08     1718.79    109.42 o 
   8  -5   7      101.58      102.72     16.22 o 
   9  -5   7       67.19       66.85     10.39 o 
  -7  -4   7        1.67        5.62      7.47 o 
  -6  -4   7      703.78      742.85     44.65 o 
  -5  -4   7      319.90      322.63      8.52 o 
  -4  -4   7      390.52      401.32      6.58 o 
  -3  -4   7     1230.50     1191.45     31.85 o 
  -2  -4   7      134.87      126.87      5.24 o 
  -1  -4   7     1506.73     1420.36     36.31 o 
   0  -4   7     6494.72     5978.29    126.89 o 
   1  -4   7       48.64       45.09      4.76 o 
   2  -4   7      244.65      235.68      5.53 o 
   3  -4   7     4160.33     3918.79     69.51 o 
   4  -4   7      106.84      104.31      4.89 o 
   5  -4   7       70.64       75.42      6.11 o 
   6  -4   7       12.05       11.35      9.50 o 
   7  -4   7       73.07       71.98      8.91 o 
   8  -4   7       12.79       17.29     10.88 o 
   9  -4   7      128.04      115.72     11.20 o 
  -8  -3   7       66.69       41.05      9.02 o 
  -7  -3   7      584.74      572.64      9.17 o 
  -6  -3   7      185.46      197.99     11.90 o 
  -5  -3   7       57.71       66.84      5.60 o 
  -4  -3   7      295.19      289.33      5.70 o 
  -3  -3   7       80.60       70.99      4.22 o 
  -2  -3   7      766.55      712.84     14.99 o 
  -1  -3   7     1865.17     1784.87     39.66 o 
   0  -3   7        2.50        8.26      4.42 o 
   1  -3   7        6.62        9.67      4.66 o 
   2  -3   7      178.36      172.71      5.54 o 
   3  -3   7        3.55        5.97      5.38 o 
   4  -3   7       32.75       28.54      6.00 o 
   5  -3   7       15.35       21.07      7.13 o 
   6  -3   7       20.12       22.57      7.94 o 
   7  -3   7       55.92       50.94     10.81 o 
   8  -3   7      236.10      243.29     12.61 o 
   9  -3   7       32.04       25.43     12.75 o 
  -8  -2   7       51.99       56.91      8.54 o 
  -7  -2   7        0.15        1.26      6.44 o 
  -6  -2   7        1.51        2.05      5.63 o 
  -5  -2   7       14.41       16.37      5.26 o 
  -4  -2   7        5.14        9.38      4.88 o 
  -3  -2   7      230.38      236.51      5.43 o 
  -2  -2   7      344.75      356.02      5.93 o 
  -1  -2   7      446.72      435.90     10.66 o 
   0  -2   7       49.15       43.67      5.62 o 
   1  -2   7     4350.50     4037.77     56.11 o 
   2  -2   7        9.68       12.25      4.66 o 
   3  -2   7      291.35      261.11     14.23 o 
   4  -2   7     4236.66     3806.44    200.34 o 
   5  -2   7      394.33      381.56     10.19 o 
   6  -2   7        0.43        4.22      9.72 o 
   7  -2   7     1609.82     1584.32     18.48 o 
   8  -2   7        1.23        1.38     11.25 o 
   9  -2   7       50.88       38.16     13.52 o 
  -9  -1   7       11.59       10.21      7.78 o 
  -8  -1   7        4.89        1.93      7.24 o 
  -7  -1   7       38.87       36.18      6.58 o 
  -6  -1   7      478.61      545.33     14.80 o 
  -5  -1   7      423.47      425.53     13.13 o 
  -4  -1   7        0.59        4.83      4.55 o 
  -3  -1   7     3012.91     2860.38     14.70 o 
  -2  -1   7      142.54      119.70      4.59 o 
  -1  -1   7       19.86       15.32      4.31 o 
   0  -1   7    13039.86    11984.31     31.12 o 
   1  -1   7      591.43      542.53      8.61 o 
   2  -1   7       14.96       15.33      4.71 o 
   3  -1   7     9943.83     9212.98    169.02 o 
   4  -1   7       29.44       33.79      6.25 o 
   5  -1   7        0.81        2.44      7.23 o 
   6  -1   7      460.39      458.84     12.24 o 
   7  -1   7       75.43       71.61     10.73 o 
   8  -1   7       10.09       13.07     11.72 o 
   9  -1   7      125.32      120.66     16.58 o 
  -9   0   7       12.29       13.50      6.69 o 
  -8   0   7      129.85      138.05      6.21 o 
  -7   0   7     3631.28     3943.23     87.83 o 
  -6   0   7      176.08      192.54     10.96 o 
  -5   0   7       70.24       67.88      4.15 o 
  -4   0   7     2565.26     2479.91     41.72 o 
  -3   0   7       26.78       30.55      3.84 o 
  -2   0   7      194.61      181.06      4.36 o 
  -1   0   7     1033.19      912.52      7.70 o 
   0   0   7       43.08       40.77      4.12 o 
   1   0   7       90.35       90.90      4.74 o 
   2   0   7      901.79      888.76     12.20 o 
   3   0   7      401.00      419.93     10.72 o 
   4   0   7      134.84      130.11      6.47 o 
   5   0   7        3.73       10.86      6.15 o 
   6   0   7        0.07        3.42      6.99 o 
   7   0   7       57.33       55.82      8.57 o 
   8   0   7       48.68       57.22     12.80 o 
 -10   1   7        3.80        6.76      6.87 o 
  -9   1   7      128.90      142.20      6.47 o 
  -8   1   7      947.00      989.45     25.03 o 
  -7   1   7        1.91        3.03      4.54 o 
  -6   1   7       21.29       19.16      4.03 o 
  -5   1   7       61.82       87.01      7.61 o 
  -4   1   7       59.45       59.49      3.94 o 
  -3   1   7       48.91       48.07      4.02 o 
  -2   1   7       48.84       65.36      3.80 o 
  -1   1   7       15.93       17.74      3.66 o 
   0   1   7        5.55        8.45      5.05 o 
   1   1   7      899.12      865.66      9.45 o 
   2   1   7       26.93       24.11      5.78 o 
   3   1   7       38.92       38.52      5.34 o 
   4   1   7     1643.54     1641.66     58.59 o 
   5   1   7       89.91      101.71      5.43 o 
   6   1   7       50.42       49.94      5.98 o 
   7   1   7      509.01      558.76     30.61 o 
   8   1   7       44.65       37.12      8.24 o 
 -10   2   7       13.07       10.21      6.22 o 
  -9   2   7       13.09       18.86      5.29 o 
  -8   2   7        3.75        4.83      4.89 o 
  -7   2   7        3.66        9.55      4.70 o 
  -6   2   7      352.08      403.61      8.42 o 
  -5   2   7      457.62      439.54      9.07 o 
  -4   2   7      111.19      113.49      4.12 o 
  -3   2   7     4087.73     4152.52     48.47 o 
  -2   2   7       18.62       19.71      3.68 o 
  -1   2   7      983.75     1007.65     19.23 o 
   0   2   7     8058.76     8171.97    126.98 o 
   1   2   7       35.76       40.24      7.60 o 
   2   2   7       63.67       69.23      4.86 o 
   3   2   7     5149.95     5226.10    102.89 o 
   4   2   7      179.75      185.60      6.03 o 
   5   2   7      261.19      249.48     11.10 o 
   6   2   7      470.83      506.93     32.46 o 
   7   2   7        1.77        1.15      7.24 o 
 -10   3   7       46.00       49.84      6.37 o 
  -9   3   7       56.43       60.69      5.62 o 
  -8   3   7       19.45       22.13      4.92 o 
  -7   3   7     3962.46     4172.24    161.25 o 
  -6   3   7      342.31      330.75      6.94 o 
  -5   3   7      144.58      139.74      4.38 o 
  -4   3   7     5286.08     5239.14     87.36 o 
  -3   3   7       24.08       21.84      3.77 o 
  -2   3   7       27.03       28.80      3.62 o 
  -1   3   7     3455.50     3416.41     34.62 o 
   0   3   7       35.26       34.02      4.22 o 
   1   3   7       68.32       63.25      4.90 o 
   2   3   7      719.43      716.70      7.75 o 
   3   3   7        0.34        2.86      5.25 o 
   4   3   7        0.12        2.69      5.06 o 
   5   3   7        3.60        7.79      5.99 o 
   6   3   7       12.37       12.08      6.30 o 
   7   3   7        0.14        3.27      7.96 o 
 -10   4   7        1.16        2.27      5.63 o 
  -9   4   7       88.62       93.50      5.28 o 
  -8   4   7     1421.78     1455.78     16.32 o 
  -7   4   7       24.37       28.07      4.63 o 
  -6   4   7        0.10        2.39      4.02 o 
  -5   4   7     1842.65     1837.31     24.35 o 
  -4   4   7        1.09        3.36      3.94 o 
  -3   4   7        7.30       11.58      4.01 o 
  -2   4   7        7.28        8.81      3.87 o 
  -1   4   7       82.47       89.84      4.27 o 
   0   4   7        8.20        8.71      3.96 o 
   1   4   7      267.20      270.03      5.26 o 
   2   4   7        7.43        8.47      4.75 o 
   3   4   7       49.36       44.77      5.99 o 
   4   4   7      450.92      466.49     13.62 o 
   5   4   7       89.63       82.57      6.61 o 
   6   4   7        9.07        7.56      7.98 o 
 -10   5   7        0.27        0.61      5.78 o 
  -9   5   7        2.45        7.94      5.24 o 
  -8   5   7       18.49       15.87      4.93 o 
  -7   5   7       39.17       41.76      4.58 o 
  -6   5   7      576.96      617.51      6.94 o 
  -5   5   7       14.53       15.77      4.21 o 
  -4   5   7       11.15       12.96      3.70 o 
  -3   5   7        6.47        9.97      4.18 o 
  -2   5   7        0.04        2.42      3.78 o 
  -1   5   7        5.38        9.54      4.31 o 
   0   5   7     1814.68     1912.07     38.28 o 
   1   5   7      128.30      139.79      4.73 o 
   2   5   7       45.99       50.37      6.57 o 
   3   5   7     2775.81     2788.46     81.84 o 
   4   5   7       89.04       94.65      6.49 o 
   5   5   7       29.70       21.81      7.58 o 
 -10   6   7       49.54       46.15      6.57 o 
  -9   6   7       11.19       14.08      5.68 o 
  -8   6   7       53.40       52.71      5.12 o 
  -7   6   7      297.74      310.35      5.62 o 
  -6   6   7       33.18       29.20      4.84 o 
  -5   6   7       27.85       28.54      4.94 o 
  -4   6   7     2009.12     2112.00     32.70 o 
  -3   6   7       71.66       75.78      4.79 o 
  -2   6   7       40.80       47.00      4.35 o 
  -1   6   7     5168.47     5412.16     81.94 o 
   0   6   7       52.74       56.24      4.67 o 
   1   6   7       74.32       78.09      5.00 o 
   2   6   7      706.93      734.61     30.07 o 
   3   6   7        0.26        2.91      7.38 o 
   4   6   7        5.90        3.59      7.23 o 
 -10   7   7       13.77       10.80      6.99 o 
  -9   7   7        0.01        0.43      6.22 o 
  -8   7   7      474.73      504.03     19.33 o 
  -7   7   7        3.93        1.23      4.71 o 
  -6   7   7        0.02        2.58      4.72 o 
  -5   7   7     1305.26     1355.17     25.76 o 
  -4   7   7        6.16        8.60      4.12 o 
  -3   7   7       53.55       60.83      4.55 o 
  -2   7   7      190.34      194.92      7.11 o 
  -1   7   7       45.84       44.98      5.22 o 
   0   7   7        1.60        1.41      4.61 o 
   1   7   7       25.16       38.84      5.66 o 
   2   7   7        0.98        1.83      6.64 o 
   3   7   7        0.56        5.78      8.03 o 
  -9   8   7       20.78       19.56      6.03 o 
  -8   8   7       11.30       12.45      5.09 o 
  -7   8   7        0.02        8.46      4.75 o 
  -6   8   7      111.45      108.87      5.07 o 
  -5   8   7        0.01        6.40      4.63 o 
  -4   8   7        1.14        4.75      4.46 o 
  -3   8   7       28.53       33.60      4.54 o 
  -2   8   7        0.39       -1.55      5.14 o 
  -1   8   7        9.70       10.81      4.68 o 
   0   8   7       49.89       50.42      5.33 o 
   1   8   7       24.70       20.68      5.79 o 
  -8   9   7        1.77        5.16      5.43 o 
  -7   9   7      236.80      174.92     30.06 o 
  -6   9   7        1.98        4.51      5.05 o 
  -5   9   7        4.57        9.22      4.84 o 
  -4   9   7      344.79      355.95     22.83 o 
  -3   9   7        3.68        2.32      4.82 o 
  -2   9   7       23.33       23.43      5.33 o 
  -1   9   7      487.35      442.31     83.90 o 
   0   9   7       33.73       16.25      7.80 o 
  -6  10   7        4.66        6.99      5.61 o 
  -5  10   7      339.20      242.31     17.06 o 
  -4  10   7        7.51        9.66      5.29 o 
  -3  10   7       23.50       14.63      5.89 o 
   1 -10   8       43.57       41.51      6.51 o 
   2 -10   8        4.81        3.72      6.23 o 
   3 -10   8        2.06        3.97      5.51 o 
   4 -10   8        0.25        1.21      5.86 o 
   5 -10   8       33.07       31.32      6.01 o 
   6 -10   8       16.23        6.84      6.15 o 
  -1  -9   8        1.28        4.30      6.23 o 
   0  -9   8       52.59       41.48      6.53 o 
   1  -9   8       41.97       45.97      6.49 o 
   2  -9   8      105.25      109.22      6.52 o 
   3  -9   8        0.39        3.09      4.95 o 
   4  -9   8      335.72      369.65      6.31 o 
   5  -9   8       31.99       32.17      5.35 o 
   6  -9   8       15.70       12.40      7.80 o 
   7  -9   8      754.66      733.25    125.19 o 
  -3  -8   8      156.56       93.74     60.54 o 
  -2  -8   8      187.24      169.15      7.43 o 
  -1  -8   8      110.10      111.30      6.10 o 
   0  -8   8      623.97      686.29     10.40 o 
   1  -8   8      182.30      204.70      6.42 o 
   2  -8   8      121.15      136.89      6.16 o 
   3  -8   8     1000.64     1109.57     27.34 o 
   4  -8   8       38.09       31.85      4.99 o 
   5  -8   8       26.32       25.63      4.99 o 
   6  -8   8      652.74      717.67     32.92 o 
   7  -8   8       25.20       31.90      6.27 o 
   8  -8   8        0.06        1.81      8.63 o 
  -4  -7   8      366.27      244.93    146.74 o 
  -3  -7   8       42.06       39.32      6.13 o 
  -2  -7   8       79.44       77.76      6.27 o 
  -1  -7   8      458.77      493.34      7.90 o 
   0  -7   8        1.44        4.40      5.14 o 
   1  -7   8      128.71      137.31      5.85 o 
   2  -7   8      167.23      179.89      6.26 o 
   3  -7   8        2.83       -0.26      4.37 o 
   4  -7   8        1.47       -0.31      4.72 o 
   5  -7   8       10.22       14.34      4.93 o 
   6  -7   8        6.27       10.73      5.52 o 
   7  -7   8       17.80       27.46      6.52 o 
   8  -7   8       59.51       54.00      7.64 o 
   9  -7   8        1.93        2.03      8.02 o 
  -5  -6   8       32.67       22.71     13.94 o 
  -4  -6   8       34.94       37.63      8.71 o 
  -3  -6   8       67.24       72.42      5.33 o 
  -2  -6   8        5.07       10.03      5.63 o 
  -1  -6   8        0.56        0.56      4.84 o 
   0  -6   8       76.39       82.63      5.31 o 
   1  -6   8       40.22       49.36      5.14 o 
   2  -6   8       77.56       82.51      5.80 o 
   3  -6   8      108.49      107.59      4.36 o 
   4  -6   8      261.15      261.38      5.48 o 
   5  -6   8       42.39       46.79      5.10 o 
   6  -6   8        9.55       18.10      5.15 o 
   7  -6   8      951.74      997.31     53.05 o 
   8  -6   8        0.13        4.64      9.50 o 
   9  -6   8        5.15        4.24     12.56 o 
  -6  -5   8        3.26        2.70      7.29 o 
  -5  -5   8       15.46       24.96      6.86 o 
  -4  -5   8        5.05        5.54      5.67 o 
  -3  -5   8      168.11      169.14      5.96 o 
  -2  -5   8       64.91       70.29      5.11 o 
  -1  -5   8      231.65      229.20      6.27 o 
   0  -5   8     2424.38     2318.67     52.11 o 
   1  -5   8      121.85      120.58      5.31 o 
   2  -5   8      153.98      150.85      4.84 o 
   3  -5   8     4058.21     4037.40     80.14 o 
   4  -5   8      318.44      326.40      5.43 o 
   5  -5   8        9.58       10.61      4.62 o 
   6  -5   8     2017.78     2077.21     17.47 o 
   7  -5   8        5.79       10.76      8.36 o 
   8  -5   8        0.00       15.15     11.15 o 
   9  -5   8      270.23      221.18     13.84 o 
  -7  -4   8      151.14      139.95     14.16 o 
  -6  -4   8      143.87      145.50      7.34 o 
  -5  -4   8       64.26       68.78      8.73 o 
  -4  -4   8     1660.16     1687.63     24.75 o 
  -3  -4   8        0.52        3.44      4.28 o 
  -2  -4   8        3.58        4.63      4.41 o 
  -1  -4   8     4696.72     4352.33     49.31 o 
   0  -4   8      762.99      754.01     16.05 o 
   1  -4   8       88.58       76.37      4.76 o 
   2  -4   8     2633.84     2518.07     53.62 o 
   3  -4   8       29.66       28.18      5.11 o 
   4  -4   8      171.85      171.71      6.35 o 
   5  -4   8       18.86       17.67      7.74 o 
   6  -4   8        2.00        2.15      7.75 o 
   7  -4   8       11.81       17.76     10.36 o 
   8  -4   8       33.89       39.77     11.47 o 
   9  -4   8        4.17        4.88     12.38 o 
  -8  -3   8      417.45      308.71     14.55 o 
  -7  -3   8       39.07       32.10      7.31 o 
  -6  -3   8      231.48      230.01      7.46 o 
  -5  -3   8      348.97      359.87      5.94 o 
  -4  -3   8        0.38        2.84      4.52 o 
  -3  -3   8        0.91        5.15      4.53 o 
  -2  -3   8      924.53      864.91     20.06 o 
  -1  -3   8       94.51       95.56      4.83 o 
   0  -3   8       29.80       32.73      5.02 o 
   1  -3   8       24.58       17.86      4.44 o 
   2  -3   8      140.94      135.48      5.70 o 
   3  -3   8       43.27       46.97      5.16 o 
   4  -3   8       99.89      100.63      6.66 o 
   5  -3   8        1.97        6.93      8.86 o 
   6  -3   8       38.41       47.54      9.45 o 
   7  -3   8     1006.72     1018.46     13.94 o 
   8  -3   8        0.42       -2.29     11.27 o 
   9  -3   8        8.09       10.36     12.43 o 
  -8  -2   8        0.15        6.55      7.82 o 
  -7  -2   8        3.43        7.78      6.05 o 
  -6  -2   8       82.38       77.25      5.85 o 
  -5  -2   8        5.30        8.77      4.69 o 
  -4  -2   8      220.90      210.62      5.65 o 
  -3  -2   8      394.25      405.64      7.63 o 
  -2  -2   8       56.10       52.19      4.79 o 
  -1  -2   8       40.70       41.88      4.50 o 
   0  -2   8      783.14      687.76     12.52 o 
   1  -2   8       96.70       84.22      4.57 o 
   2  -2   8        0.13        1.42      4.51 o 
   3  -2   8     5511.40     5109.75    148.39 o 
   4  -2   8       74.20       79.79      6.60 o 
   5  -2   8        0.00        1.73      8.78 o 
   6  -2   8     2242.26     2217.87     19.44 o 
   7  -2   8       22.18       22.97     10.88 o 
   8  -2   8       57.40       47.59     11.37 o 
   9  -2   8      544.73      476.95     16.77 o 
  -9  -1   8        3.16        3.20      8.88 o 
  -8  -1   8        0.54        2.54      6.35 o 
  -7  -1   8      980.98      987.72     20.60 o 
  -6  -1   8      440.92      427.38     14.56 o 
  -5  -1   8       88.76       84.02      5.39 o 
  -4  -1   8     2147.28     2161.07     41.94 o 
  -3  -1   8       75.52       72.46      4.39 o 
  -2  -1   8      397.02      378.14      5.99 o 
  -1  -1   8     8995.95     8473.09    104.15 o 
   0  -1   8      413.06      432.70      5.98 o 
   1  -1   8       10.63       11.39      5.69 o 
   2  -1   8     7871.31     7095.91    199.95 o 
   3  -1   8        0.03        4.01      5.62 o 
   4  -1   8       36.75       43.22      6.20 o 
   5  -1   8      185.82      191.91      8.30 o 
   6  -1   8       92.86      102.15     10.06 o 
   7  -1   8       87.78       85.43     11.05 o 
   8  -1   8       91.42       68.14     12.88 o 
  -9   0   8       80.58       78.83      7.68 o 
  -8   0   8      905.54     1047.75     37.60 o 
  -7   0   8      384.59      397.42     14.33 o 
  -6   0   8       85.55       89.18      4.49 o 
  -5   0   8     1514.76     1529.99     48.66 o 
  -4   0   8        1.15        0.06      3.62 o 
  -3   0   8      122.91      114.62      4.03 o 
  -2   0   8     4135.03     4006.02     75.98 o 
  -1   0   8       11.95       11.21      4.09 o 
   0   0   8      530.81      548.37     12.68 o 
   1   0   8     1010.82      981.66     22.10 o 
   2   0   8        1.18        3.88      4.95 o 
   3   0   8        0.17        0.84      5.38 o 
   4   0   8      210.58      193.19      6.80 o 
   5   0   8       12.55       11.64      6.16 o 
   6   0   8       11.72       11.58      7.12 o 
   7   0   8      175.40      188.09      8.13 o 
   8   0   8        0.86        5.25      8.18 o 
  -9   1   8      178.89      207.34      9.95 o 
  -8   1   8        1.80        6.66      4.83 o 
  -7   1   8       22.49       23.28      4.89 o 
  -6   1   8       50.43       59.62      4.65 o 
  -5   1   8       98.22       92.25      4.11 o 
  -4   1   8      635.66      595.70      8.46 o 
  -3   1   8      145.62      170.50      4.20 o 
  -2   1   8      234.09      235.30      4.28 o 
  -1   1   8      158.37      148.73      4.04 o 
   0   1   8      913.48      899.23      7.50 o 
   1   1   8        0.20        0.71      4.46 o 
   2   1   8        8.54        4.89      5.98 o 
   3   1   8     1870.91     1871.20     60.17 o 
   4   1   8      268.13      269.05      7.37 o 
   5   1   8        0.96        4.23      5.02 o 
   6   1   8     1018.86     1100.26     37.90 o 
   7   1   8        1.51        8.69      7.08 o 
 -10   2   8        2.84        7.21      6.65 o 
  -9   2   8        6.65        7.21      5.53 o 
  -8   2   8        6.51        9.72      4.96 o 
  -7   2   8      352.57      374.07      7.75 o 
  -6   2   8      140.33      150.94      4.69 o 
  -5   2   8       54.33       55.74      4.07 o 
  -4   2   8     2215.96     2165.30     34.08 o 
  -3   2   8       23.62       27.52      4.05 o 
  -2   2   8       99.34      120.22      4.01 o 
  -1   2   8     6429.91     6187.65     71.40 o 
   0   2   8      243.92      242.22      4.60 o 
   1   2   8       79.80       82.34      5.28 o 
   2   2   8     6436.66     6461.05     48.21 o 
   3   2   8        7.29       12.51      4.78 o 
   4   2   8       10.48       21.22      5.03 o 
   5   2   8      544.91      585.30     21.08 o 
   6   2   8        0.22        5.28      6.18 o 
   7   2   8       37.21       41.12      7.27 o 
 -10   3   8        7.75       11.58      6.20 o 
  -9   3   8       27.94       23.15      5.51 o 
  -8   3   8     2003.54     2126.39     48.92 o 
  -7   3   8       96.34      101.02      5.21 o 
  -6   3   8       96.93       98.81      4.65 o 
  -5   3   8     3984.28     3939.04     61.42 o 
  -4   3   8       56.53       54.15      4.40 o 
  -3   3   8        8.75        9.11      3.63 o 
  -2   3   8     2191.53     2072.01     35.01 o 
  -1   3   8        1.98        5.47      3.81 o 
   0   3   8       18.84       20.99      4.35 o 
   1   3   8     1870.86     1912.66     10.00 o 
   2   3   8        0.29        0.85      4.94 o 
   3   3   8       17.51       18.89      5.43 o 
   4   3   8       51.29       48.45      5.15 o 
   5   3   8        3.42        4.29      5.66 o 
   6   3   8       10.27        8.55      6.86 o 
 -10   4   8       66.91       62.39      5.91 o 
  -9   4   8      774.57      792.12     20.20 o 
  -8   4   8        0.09        2.23      4.78 o 
  -7   4   8       54.22       55.81      4.81 o 
  -6   4   8       36.47       44.25      4.77 o 
  -5   4   8        0.44       -0.17      3.84 o 
  -4   4   8        0.04        0.48      3.93 o 
  -3   4   8        4.07        8.88      3.69 o 
  -2   4   8       27.88       31.26      3.99 o 
  -1   4   8       26.87       25.98      4.14 o 
   0   4   8     1330.06     1337.48     19.70 o 
   1   4   8        5.26       10.28      5.46 o 
   2   4   8       77.80       82.80      5.60 o 
   3   4   8      460.89      491.15     12.37 o 
   4   4   8       25.51       33.96      5.27 o 
   5   4   8        5.71        8.37      6.58 o 
 -10   5   8       11.65       16.50      6.21 o 
  -9   5   8       27.01       29.31      5.50 o 
  -8   5   8        1.31        4.19      4.63 o 
  -7   5   8       20.91       20.05      4.32 o 
  -6   5   8      124.86      118.91      4.57 o 
  -5   5   8        5.62        9.51      4.00 o 
  -4   5   8      591.90      634.58      5.66 o 
  -3   5   8        0.00        4.45      3.97 o 
  -2   5   8        7.68       11.14      4.02 o 
  -1   5   8     1687.67     1786.93     39.85 o 
   0   5   8        3.70        8.40      3.96 o 
   1   5   8       27.55       27.38      4.30 o 
   2   5   8     2231.58     2373.10     40.02 o 
   3   5   8      188.93      186.70     12.80 o 
   4   5   8       43.44       32.15      6.39 o 
   5   5   8      252.26      175.19     23.38 o 
 -10   6   8        6.08        6.16      5.92 o 
  -9   6   8        2.66        2.46      5.48 o 
  -8   6   8     1800.17     1797.36     24.32 o 
  -7   6   8       11.36       13.58      4.67 o 
  -6   6   8       62.53       62.16      4.88 o 
  -5   6   8     2200.31     2324.67     33.20 o 
  -4   6   8        5.21        6.34      4.66 o 
  -3   6   8       24.32       26.18      4.29 o 
  -2   6   8     1174.51     1253.04     27.62 o 
  -1   6   8       61.08       66.51      4.73 o 
   0   6   8      257.13      262.70      6.10 o 
   1   6   8      595.35      621.81     12.36 o 
   2   6   8        6.35       10.43      5.53 o 
   3   6   8       29.82       26.37      6.48 o 
   4   6   8       50.92       44.06      6.60 o 
  -9   7   8      813.65      724.38     55.39 o 
  -8   7   8       32.51       29.41      6.20 o 
  -7   7   8        2.53        2.76      5.66 o 
  -6   7   8      862.22      914.92     20.94 o 
  -5   7   8        5.69        5.79      4.60 o 
  -4   7   8        3.44        7.21      4.40 o 
  -3   7   8       56.29       60.46      4.40 o 
  -2   7   8       74.93       74.00      4.55 o 
  -1   7   8        0.20        2.50      4.68 o 
   0   7   8       67.62       67.38      4.94 o 
   1   7   8       11.75       17.13      5.62 o 
   2   7   8        8.20       10.91      7.55 o 
  -9   8   8       21.82       15.91      5.26 o 
  -8   8   8       44.68       45.96      5.32 o 
  -7   8   8       52.26       47.97      5.28 o 
  -6   8   8       27.15       33.54      4.71 o 
  -5   8   8        0.71        4.57      4.44 o 
  -4   8   8        9.31       10.45      4.32 o 
  -3   8   8        3.25        3.57      4.57 o 
  -2   8   8       28.63       28.79      5.01 o 
  -1   8   8       99.76      102.39      5.72 o 
   0   8   8       15.76       19.55      5.63 o 
   1   8   8        5.36       12.14      7.81 o 
  -8   9   8      163.22       95.82     19.10 o 
  -7   9   8        4.16        5.86      4.95 o 
  -6   9   8       25.81       15.87      4.90 o 
  -5   9   8      390.38      408.85     27.74 o 
  -4   9   8       50.12       43.37      5.67 o 
  -3   9   8       20.68       22.04      5.22 o 
  -2   9   8      777.37      657.46    138.47 o 
  -1   9   8       56.50       37.89     10.79 o 
  -5  10   8       13.97       11.19      5.24 o 
  -4  10   8       11.55        6.71      9.92 o 
   2 -10   9        3.01        2.53      6.41 o 
   3 -10   9        0.98        7.62      6.80 o 
   4 -10   9       33.61       26.15      7.32 o 
   5 -10   9        1.25        6.11      5.70 o 
  -1  -9   9        6.72       13.98      6.93 o 
   0  -9   9        0.81        0.95      6.82 o 
   1  -9   9        5.36       11.60      6.83 o 
   2  -9   9       18.97       18.81      6.30 o 
   3  -9   9       76.82       89.59      6.91 o 
   4  -9   9        2.18        9.62      5.70 o 
   5  -9   9       63.74       63.16      5.83 o 
   6  -9   9      834.77      713.36    130.12 o 
   7  -9   9       26.64       13.14      6.03 o 
  -2  -8   9       29.45       30.97      6.20 o 
  -1  -8   9      473.14      496.57      7.59 o 
   0  -8   9       58.91       63.81      5.73 o 
   1  -8   9      107.18      125.54      6.25 o 
   2  -8   9     1251.60     1368.19     36.64 o 
   3  -8   9       50.81       54.12      5.90 o 
   4  -8   9      109.76      117.76      5.55 o 
   5  -8   9      357.98      412.86      6.91 o 
   6  -8   9       75.99       74.73      6.32 o 
   7  -8   9       23.09        8.88      6.04 o 
   8  -8   9       56.47       17.72     18.37 o 
  -4  -7   9       23.94       21.60     10.31 o 
  -3  -7   9      183.91      162.31     26.71 o 
  -2  -7   9      544.24      569.92      7.33 o 
  -1  -7   9       67.45       69.23      5.51 o 
   0  -7   9      123.88      130.37      5.84 o 
   1  -7   9      286.92      303.95      6.53 o 
   2  -7   9       27.50       33.08      5.36 o 
   3  -7   9       21.09       20.30      5.74 o 
   4  -7   9       71.59       79.73      6.74 o 
   5  -7   9      113.62      117.38      5.50 o 
   6  -7   9        7.19        7.86      6.12 o 
   7  -7   9       69.75       48.62     11.52 o 
   8  -7   9       20.85        2.15     11.89 o 
  -5  -6   9       56.50       35.95     24.04 o 
  -4  -6   9       30.59       32.84      6.39 o 
  -3  -6   9       69.52       70.87      5.29 o 
  -2  -6   9        5.33       10.21      4.70 o 
  -1  -6   9        0.56        0.26      4.77 o 
   0  -6   9       14.79       14.18      4.96 o 
   1  -6   9      289.64      285.87     11.06 o 
   2  -6   9        1.54        4.99      4.96 o 
   3  -6   9       12.52       18.43      5.52 o 
   4  -6   9        0.47        3.76      5.11 o 
   5  -6   9      143.95      141.13      7.12 o 
   6  -6   9     1087.58     1220.74     12.59 o 
   7  -6   9       26.51       24.94      8.78 o 
   8  -6   9       49.18       42.23      9.99 o 
  -6  -5   9        6.65        8.19      7.60 o 
  -5  -5   9       60.44       59.58      7.10 o 
  -4  -5   9      272.85      259.44      6.01 o 
  -3  -5   9      126.06      131.31      5.14 o 
  -2  -5   9        5.56        8.39      4.31 o 
  -1  -5   9     1652.16     1623.00     16.73 o 
   0  -5   9      474.58      462.47      9.14 o 
   1  -5   9       85.28       84.32      5.27 o 
   2  -5   9     3061.87     2985.88     80.90 o 
   3  -5   9        4.42        6.93      4.84 o 
   4  -5   9        3.45        1.12      5.53 o 
   5  -5   9     1132.67     1172.39     41.45 o 
   6  -5   9       23.46       24.08     10.16 o 
   7  -5   9        4.41        9.37      8.49 o 
   8  -5   9      652.36      570.99     15.22 o 
   9  -5   9       23.18       14.48     10.44 o 
  -7  -4   9      138.36      102.10      8.39 o 
  -6  -4   9      135.34      130.95      8.45 o 
  -5  -4   9      906.42      927.55     16.63 o 
  -4  -4   9      118.45      126.36      5.13 o 
  -3  -4   9      948.58      930.60     14.73 o 
  -2  -4   9     3377.52     3288.49     82.19 o 
  -1  -4   9       41.49       41.86      5.23 o 
   0  -4   9      231.93      222.85      6.08 o 
   1  -4   9     2155.44     2040.51     39.67 o 
   2  -4   9       63.41       64.74      4.79 o 
   3  -4   9      101.73      104.36      5.15 o 
   4  -4   9       38.27       43.32      6.17 o 
   5  -4   9      142.34      148.97      7.99 o 
   6  -4   9        0.04        0.39      9.40 o 
   7  -4   9      142.85      146.14     11.52 o 
   8  -4   9       35.73       31.31     11.57 o 
   9  -4   9       13.38        6.41     12.70 o 
  -7  -3   9       46.42       51.84      8.29 o 
  -6  -3   9      403.54      423.08      8.38 o 
  -5  -3   9        2.43        3.51      4.73 o 
  -4  -3   9      570.36      563.87     11.42 o 
  -3  -3   9      106.60      110.92      4.83 o 
  -2  -3   9        9.08       11.45      3.72 o 
  -1  -3   9      257.78      251.01      7.09 o 
   0  -3   9       14.46       14.14      4.61 o 
   1  -3   9      151.05      155.45      4.76 o 
   2  -3   9       32.27       33.54      5.21 o 
   3  -3   9       34.97       43.53      4.86 o 
   4  -3   9       24.28       30.17      6.51 o 
   5  -3   9        0.44        4.54      9.40 o 
   6  -3   9      697.06      667.22     13.00 o 
   7  -3   9        0.86        2.32      8.29 o 
   8  -3   9        8.69       11.67     11.42 o 
   9  -3   9      267.57      180.28     15.10 o 
  -8  -2   9        1.12        6.49      8.22 o 
  -7  -2   9        3.74        6.62      6.89 o 
  -6  -2   9       35.58       34.53      5.63 o 
  -5  -2   9        8.63        7.82      4.75 o 
  -4  -2   9        3.59       12.27      5.65 o 
  -3  -2   9       49.94       51.38      4.36 o 
  -2  -2   9      117.02      106.22      5.17 o 
  -1  -2   9     2036.71     2000.30     50.89 o 
   0  -2   9       73.10       62.50      5.07 o 
   1  -2   9      266.84      254.59     10.13 o 
   2  -2   9     5660.01     5284.82    133.27 o 
   3  -2   9       16.17       23.28      5.01 o 
   4  -2   9       13.08       14.75      6.18 o 
   5  -2   9     2422.68     2381.82     18.33 o 
   6  -2   9        4.29        6.98      9.92 o 
   7  -2   9       55.24       50.35     10.98 o 
   8  -2   9      706.18      570.89     16.40 o 
  -9  -1   9        1.76        7.03     12.80 o 
  -8  -1   9      202.83      217.65      7.41 o 
  -7  -1   9      188.07      194.29      7.14 o 
  -6  -1   9       18.02       24.71      5.04 o 
  -5  -1   9     1312.71     1348.80     26.68 o 
  -4  -1   9       42.22       39.98      4.85 o 
  -3  -1   9      315.17      289.30      5.84 o 
  -2  -1   9     8131.08     7887.87    100.49 o 
  -1  -1   9      722.11      726.09      6.42 o 
   0  -1   9      204.10      203.56      4.88 o 
   1  -1   9    10585.77    10069.42    100.82 o 
   2  -1   9       22.36       25.30      6.46 o 
   3  -1   9       18.07       18.26      5.51 o 
   4  -1   9      178.79      188.74      6.37 o 
   5  -1   9        2.34        1.66      6.03 o 
   6  -1   9       38.89       45.61      9.74 o 
   7  -1   9      272.33      255.65     12.41 o 
   8  -1   9        0.66       -2.54     12.09 o 
  -9   0   9      474.90      450.14     31.70 o 
  -8   0   9      123.81      128.01      5.85 o 
  -7   0   9      154.94      163.07      5.27 o 
  -6   0   9      954.52     1008.86     26.99 o 
  -5   0   9       14.25       18.34      4.21 o 
  -4   0   9      493.00      473.81     12.50 o 
  -3   0   9     3186.64     3091.40     81.84 o 
  -2   0   9        3.98        3.78      4.01 o 
  -1   0   9       16.96       28.80      4.21 o 
   0   0   9      423.17      385.76      5.92 o 
   1   0   9      226.58      245.60     11.91 o 
   2   0   9       49.97       53.38      4.90 o 
   3   0   9       25.95       25.93      4.66 o 
   4   0   9       41.41       43.43      5.24 o 
   5   0   9       49.00       54.69      5.37 o 
   6   0   9      205.94      231.14     10.58 o 
   7   0   9       20.41       18.27      7.62 o 
   8   0   9       21.11       15.16      8.79 o 
  -9   1   9        0.12        1.58      5.43 o 
  -8   1   9       15.24       17.45      5.28 o 
  -7   1   9      224.28      214.19      5.67 o 
  -6   1   9       42.97       38.62      4.36 o 
  -5   1   9      201.99      195.78      4.81 o 
  -4   1   9       98.50      106.37      4.35 o 
  -3   1   9       18.17       19.45      3.85 o 
  -2   1   9        5.91        3.45      3.95 o 
  -1   1   9        9.07        5.97      4.26 o 
   0   1   9       42.20       41.95      4.23 o 
   1   1   9      243.66      227.66      5.39 o 
   2   1   9     2817.22     2800.69     61.61 o 
   3   1   9       73.17       79.55      5.47 o 
   4   1   9       42.38       42.91      4.58 o 
   5   1   9     1367.23     1460.01     43.96 o 
   6   1   9       19.46       24.71      5.95 o 
   7   1   9        9.64       14.42      6.96 o 
 -10   2   9        0.23       -1.28      8.01 o 
  -9   2   9        0.21        0.65      5.39 o 
  -8   2   9      476.39      493.60     12.72 o 
  -7   2   9      195.48      205.80      5.21 o 
  -6   2   9       61.27       60.14      4.52 o 
  -5   2   9      154.89      170.10      4.53 o 
  -4   2   9       17.31       19.42      3.78 o 
  -3   2   9       12.86       12.33      3.83 o 
  -2   2   9     4932.87     4818.45     50.25 o 
  -1   2   9        8.27        7.42      3.64 o 
   0   2   9        0.01        1.81      5.17 o 
   1   2   9    11147.70    10976.67     68.18 o 
   2   2   9       67.58       68.80      5.33 o 
   3   2   9        3.52        4.85      5.17 o 
   4   2   9      710.83      744.74     24.05 o 
   5   2   9       32.82       30.91      5.45 o 
   6   2   9      147.31      149.14     10.60 o 
   7   2   9      165.58      134.47     12.70 o 
 -10   3   9       55.70       49.72      6.45 o 
  -9   3   9      644.51      667.43     23.42 o 
  -8   3   9      219.52      219.48      5.89 o 
  -7   3   9       94.67       94.34      5.58 o 
  -6   3   9     1013.94     1073.70     23.37 o 
  -5   3   9      106.67      107.59      4.08 o 
  -4   3   9        0.46        3.44      3.84 o 
  -3   3   9     5267.51     5286.07    126.08 o 
  -2   3   9        3.45        6.69      3.73 o 
  -1   3   9       13.67       19.18      3.75 o 
   0   3   9     1654.79     1675.59     10.45 o 
   1   3   9      334.78      344.46      6.45 o 
   2   3   9        0.15       -0.07      4.75 o 
   3   3   9       17.04       17.49      5.57 o 
   4   3   9        0.05        7.12      5.38 o 
   5   3   9       15.44       10.35      5.75 o 
   6   3   9       53.00       43.70      7.07 o 
 -10   4   9      138.33      116.11      7.84 o 
  -9   4   9        1.84        2.67      5.28 o 
  -8   4   9       19.48       22.45      4.75 o 
  -7   4   9     1030.32     1094.96     12.61 o 
  -6   4   9        2.42        6.09      4.40 o 
  -5   4   9      157.72      160.93      4.60 o 
  -4   4   9      167.42      185.96      4.42 o 
  -3   4   9       25.73       25.23      4.01 o 
  -2   4   9       33.71       38.71      3.94 o 
  -1   4   9      316.92      324.68      9.79 o 
   0   4   9        2.70        5.37      3.96 o 
   1   4   9       54.80       52.21      5.34 o 
   2   4   9      237.56      273.33      9.00 o 
   3   4   9      118.92      127.70      7.20 o 
   4   4   9        0.68        4.52      6.63 o 
   5   4   9      244.34      226.26     14.56 o 
 -10   5   9       12.66        6.31      5.55 o 
  -9   5   9        7.87        5.56      5.41 o 
  -8   5   9      305.05      333.13      5.52 o 
  -7   5   9        2.86        5.12      4.42 o 
  -6   5   9        4.84        7.92      4.18 o 
  -5   5   9      372.07      392.21      9.81 o 
  -4   5   9        0.96        6.48      4.36 o 
  -3   5   9        0.43       -3.78      3.78 o 
  -2   5   9      993.13     1055.64     10.95 o 
  -1   5   9      175.00      184.82      4.79 o 
   0   5   9      104.28      109.35      4.75 o 
   1   5   9     1795.18     1987.64     31.20 o 
   2   5   9       99.62      108.90     10.00 o 
   3   5   9        6.91       13.26      6.00 o 
   4   5   9      440.42      397.05     35.60 o 
 -10   6   9        0.03        2.57     12.53 o 
  -9   6   9      553.78      551.45     19.22 o 
  -8   6   9       82.60       84.96      5.03 o 
  -7   6   9        0.78        2.89      5.21 o 
  -6   6   9     1527.74     1636.80     22.00 o 
  -5   6   9        5.02       16.00      4.70 o 
  -4   6   9       11.43        8.71      4.47 o 
  -3   6   9     1753.43     1886.84     50.19 o 
  -2   6   9        8.42       13.51      4.10 o 
  -1   6   9        0.19        3.19      4.80 o 
   0   6   9     1207.29     1289.52     27.96 o 
   1   6   9        4.69        4.16      5.35 o 
   2   6   9        4.17        7.36      6.20 o 
   3   6   9       91.29       70.46      8.21 o 
  -9   7   9        0.59       -0.70      5.64 o 
  -8   7   9        9.16       16.12      5.43 o 
  -7   7   9      163.79      185.34      7.52 o 
  -6   7   9       12.96       16.00      5.59 o 
  -5   7   9        4.91        3.58      4.61 o 
  -4   7   9       95.42      101.28      4.49 o 
  -3   7   9        7.37        8.57      4.33 o 
  -2   7   9        5.22       11.44      4.51 o 
  -1   7   9      105.68      101.87      6.91 o 
   0   7   9        8.89        9.21      5.40 o 
   1   7   9        0.04        6.48      5.92 o 
   2   7   9       48.09       33.01      7.87 o 
  -8   8   9        5.83        7.51      5.10 o 
  -7   8   9        4.54        9.65      4.91 o 
  -6   8   9        0.26        2.02      4.75 o 
  -5   8   9       72.21       66.38      5.36 o 
  -4   8   9        0.12        2.22      5.00 o 
  -3   8   9        9.22       10.62      4.56 o 
  -2   8   9      116.16      110.46      7.66 o 
  -1   8   9       31.89       30.19      5.20 o 
   0   8   9       15.38       13.52      5.39 o 
  -7   9   9       20.36        5.68      5.75 o 
  -6   9   9      394.74      325.04     62.84 o 
  -5   9   9       14.09       11.72      4.81 o 
  -4   9   9       25.35       20.24      5.11 o 
  -3   9   9      535.87      479.19     97.51 o 
  -2   9   9       35.65       24.70      7.82 o 
   0  -9  10       14.15       12.03      6.21 o 
   1  -9  10       27.48       27.88      6.07 o 
   2  -9  10      102.66      100.08     10.05 o 
   3  -9  10       48.60       42.07      6.16 o 
   4  -9  10       55.60       54.86      6.98 o 
   5  -9  10      786.35      747.27     52.02 o 
   6  -9  10       47.15       19.08     13.07 o 
  -2  -8  10      208.67      157.64     17.16 o 
  -1  -8  10      104.84      110.00      6.59 o 
   0  -8  10      203.91      203.46     10.25 o 
   1  -8  10      838.40      878.07     35.44 o 
   2  -8  10      206.44      210.40      9.18 o 
   3  -8  10       21.54       31.24      5.91 o 
   4  -8  10      684.09      751.20      8.56 o 
   5  -8  10       57.07       55.06      6.43 o 
   6  -8  10        1.80        2.92      7.53 o 
   7  -8  10      106.72       55.07     33.44 o 
  -3  -7  10      216.40      191.84     35.52 o 
  -2  -7  10        6.19       13.87      5.17 o 
  -1  -7  10       93.37      104.18      6.45 o 
   0  -7  10      185.01      196.22      6.11 o 
   1  -7  10       43.54       45.75      5.67 o 
   2  -7  10        5.13        9.73      5.07 o 
   3  -7  10      133.10      135.52      6.24 o 
   4  -7  10       18.92       15.51      6.15 o 
   5  -7  10       19.74       21.67      6.20 o 
   6  -7  10       21.19       25.09      7.11 o 
   7  -7  10        0.43       -3.82      9.45 o 
   8  -7  10       19.20       17.64     10.02 o 
  -5  -6  10       35.28       21.91     12.63 o 
  -4  -6  10       43.56       19.12      5.71 o 
  -3  -6  10        0.94        5.15      5.11 o 
  -2  -6  10       23.66       22.09      5.42 o 
  -1  -6  10        1.93        3.21      4.93 o 
   0  -6  10       21.53       24.61      4.73 o 
   1  -6  10       14.47       17.36      5.17 o 
   2  -6  10       51.59       60.53      4.84 o 
   3  -6  10        0.21        4.80      5.09 o 
   4  -6  10        0.93        5.45      5.53 o 
   5  -6  10     1629.89     1715.99     38.17 o 
   6  -6  10       48.05       51.21      8.04 o 
   7  -6  10       16.60       13.32     11.05 o 
   8  -6  10      582.55      576.76     13.44 o 
  -6  -5  10        9.69        2.83      7.75 o 
  -5  -5  10      192.62      145.66     42.40 o 
  -4  -5  10      146.86      158.72      6.08 o 
  -3  -5  10      147.59      149.82      5.12 o 
  -2  -5  10      611.11      638.01     15.36 o 
  -1  -5  10      100.15      104.27      5.30 o 
   0  -5  10      224.21      236.00      5.64 o 
   1  -5  10     3117.95     3123.19     69.93 o 
   2  -5  10       16.69       20.40      5.03 o 
   3  -5  10       95.88      104.38      5.50 o 
   4  -5  10     3661.54     3790.46    107.99 o 
   5  -5  10      188.82      190.67      7.02 o 
   6  -5  10        1.00        7.94     10.06 o 
   7  -5  10      573.76      601.90     14.04 o 
   8  -5  10       13.00       10.39     11.77 o 
  -6  -4  10      363.08      335.73     12.01 o 
  -5  -4  10       91.84       97.60      5.38 o 
  -4  -4  10       54.10       59.82      5.15 o 
  -3  -4  10     1126.65     1139.11     16.66 o 
  -2  -4  10       23.61       25.65      4.24 o 
  -1  -4  10      316.35      318.62      7.05 o 
   0  -4  10     2199.73     2082.94     46.44 o 
   1  -4  10       32.34       31.94      4.82 o 
   2  -4  10      158.97      159.48      5.22 o 
   3  -4  10        4.30        6.21      4.84 o 
   4  -4  10       86.20       87.10      6.24 o 
   5  -4  10       16.73       14.51      6.99 o 
   6  -4  10      132.10      132.99      8.68 o 
   7  -4  10        2.32       -1.18     10.58 o 
   8  -4  10       44.78       42.38     12.11 o 
  -7  -3  10       51.97       58.09      7.40 o 
  -6  -3  10       57.39       63.37      6.51 o 
  -5  -3  10       30.33       34.42      5.11 o 
  -4  -3  10      340.56      343.64      5.63 o 
  -3  -3  10       41.71       44.99      4.16 o 
  -2  -3  10        0.96        3.50      3.60 o 
  -1  -3  10      135.24      136.22      4.33 o 
   0  -3  10      463.24      479.78     17.52 o 
   1  -3  10       37.00       35.88      4.63 o 
   2  -3  10      104.52      107.31      5.05 o 
   3  -3  10        4.84        7.19      5.63 o 
   4  -3  10      203.90      211.01     10.52 o 
   5  -3  10      593.34      573.18     35.47 o 
   6  -3  10       39.57       37.25      9.74 o 
   7  -3  10       15.32       12.56      8.63 o 
   8  -3  10      507.38      416.29     15.20 o 
  -8  -2  10        1.10        0.98      7.02 o 
  -7  -2  10        3.60        7.50      6.17 o 
  -6  -2  10       98.16       97.00      5.77 o 
  -5  -2  10      194.71      192.04      6.27 o 
  -4  -2  10      243.02      243.52      5.55 o 
  -3  -2  10        8.78        8.95      4.44 o 
  -2  -2  10     2047.39     1954.43     26.86 o 
  -1  -2  10      173.02      171.50      6.81 o 
   0  -2  10       17.31       17.62      5.38 o 
   1  -2  10     4049.39     3726.03     73.27 o 
   2  -2  10       88.63       94.45      5.82 o 
   3  -2  10        1.49        6.04      4.91 o 
   4  -2  10     2732.15     2668.76     77.63 o 
   5  -2  10        1.08        2.82      6.29 o 
   6  -2  10       10.75        8.88      8.12 o 
   7  -2  10     1363.78     1441.71     15.89 o 
   8  -2  10       25.19       28.39     12.33 o 
  -8  -1  10      175.49      162.83      7.90 o 
  -7  -1  10       51.39       46.63      6.45 o 
  -6  -1  10     1373.62     1320.89     27.68 o 
  -5  -1  10       57.44       58.08      5.06 o 
  -4  -1  10       76.29       79.79      4.76 o 
  -3  -1  10     5974.71     5752.36     45.99 o 
  -2  -1  10      334.30      315.70      5.37 o 
  -1  -1  10       69.02       62.90      4.74 o 
   0  -1  10     5004.52     4754.89     72.85 o 
   1  -1  10       94.86       91.86      4.84 o 
   2  -1  10        7.65        6.39      6.42 o 
   3  -1  10      469.46      501.21     15.56 o 
   4  -1  10       32.85       35.78      5.51 o 
   5  -1  10        5.93       11.13      6.92 o 
   6  -1  10      255.99      251.57     11.79 o 
   7  -1  10       31.31       35.01     11.64 o 
   8  -1  10       18.55       16.91      8.63 o 
  -9   0  10       49.31       33.71      7.01 o 
  -8   0  10       33.15       32.49      6.34 o 
  -7   0  10     1039.08     1058.79     26.84 o 
  -6   0  10        0.29        1.12      4.15 o 
  -5   0  10       63.92       71.98      4.20 o 
  -4   0  10      415.82      426.64     15.12 o 
  -3   0  10       66.89       65.25      4.77 o 
  -2   0  10       83.97       89.73      4.81 o 
  -1   0  10      252.76      236.05      5.33 o 
   0   0  10      113.99      129.40      7.49 o 
   1   0  10       45.67       47.39      4.64 o 
   2   0  10       97.04      102.46      4.94 o 
   3   0  10        0.16       -0.70      4.18 o 
   4   0  10      108.88      123.53      5.25 o 
   5   0  10      225.98      242.01      9.93 o 
   6   0  10       19.88       20.44      6.14 o 
   7   0  10       14.04       14.20      8.18 o 
  -9   1  10        7.61        8.22      5.55 o 
  -8   1  10        3.43        4.02      5.36 o 
  -7   1  10       49.30       43.82      4.97 o 
  -6   1  10      224.46      221.44      7.17 o 
  -5   1  10       41.27       42.43      4.19 o 
  -4   1  10       11.38       11.40      3.67 o 
  -3   1  10        1.17        2.81      3.82 o 
  -2   1  10      703.84      748.24     14.40 o 
  -1   1  10       10.27       11.50      4.56 o 
   0   1  10        9.28       11.83      4.54 o 
   1   1  10     3234.95     3195.43     76.94 o 
   2   1  10       28.53       27.69      5.15 o 
   3   1  10       41.64       46.72      5.16 o 
   4   1  10     1181.07     1268.63     37.32 o 
   5   1  10       42.14       46.51      5.31 o 
   6   1  10      147.71      138.73      6.82 o 
   7   1  10      868.94      776.87     25.50 o 
  -9   2  10       48.61       50.67      6.00 o 
  -8   2  10      127.84      138.48      5.16 o 
  -7   2  10       20.73       23.53      4.57 o 
  -6   2  10     1266.41     1393.02     34.26 o 
  -5   2  10       62.97       64.21      4.23 o 
  -4   2  10      681.57      670.56     13.40 o 
  -3   2  10     5619.30     5628.19     75.27 o 
  -2   2  10      136.08      139.37      4.02 o 
  -1   2  10       13.44       15.81      3.67 o 
   0   2  10     6972.89     6873.48     40.59 o 
   1   2  10        2.51        5.05      4.88 o 
   2   2  10      645.07      654.80     11.68 o 
   3   2  10      528.10      612.33     23.31 o 
   4   2  10        8.73        6.50      5.01 o 
   5   2  10      112.59      117.22      6.08 o 
   6   2  10      389.95      357.21     15.92 o 
  -9   3  10      106.88      110.65      6.11 o 
  -8   3  10        7.94       16.96      4.76 o 
  -7   3  10     1594.02     1705.25     45.17 o 
  -6   3  10        1.22        1.50      4.62 o 
  -5   3  10      314.76      306.90     10.63 o 
  -4   3  10     2821.67     2850.54     48.78 o 
  -3   3  10        0.03        4.20      3.68 o 
  -2   3  10        1.96        5.65      3.78 o 
  -1   3  10      763.99      767.21     14.07 o 
   0   3  10      101.49      104.56      4.82 o 
   1   3  10        4.75        6.20      4.65 o 
   2   3  10       53.39       57.18      5.69 o 
   3   3  10       30.61       29.55      5.63 o 
   4   3  10       32.05       33.95      5.20 o 
   5   3  10       35.22       39.72      6.19 o 
   6   3  10       17.60       13.59      6.48 o 
 -10   4  10        0.93        5.57      7.24 o 
  -9   4  10        7.46        9.59      5.48 o 
  -8   4  10      163.36      175.34      5.59 o 
  -7   4  10        0.03        4.59      4.66 o 
  -6   4  10       19.97       21.50      3.94 o 
  -5   4  10       29.69       30.80      4.52 o 
  -4   4  10       26.67       27.20      3.98 o 
  -3   4  10        4.99        8.25      4.13 o 
  -2   4  10        6.48        8.99      4.13 o 
  -1   4  10       18.01       17.07      4.56 o 
   0   4  10      233.06      230.66      4.67 o 
   1   4  10      792.04      891.18     19.23 o 
   2   4  10       64.27       67.46      5.24 o 
   3   4  10       29.38       32.67      8.53 o 
   4   4  10      348.35      327.26     27.54 o 
   5   4  10       32.55       27.92      6.69 o 
  -9   5  10       95.12       89.45      5.66 o 
  -8   5  10       64.46       63.56      5.63 o 
  -7   5  10        5.85       11.24      4.64 o 
  -6   5  10        4.05        8.41      4.17 o 
  -5   5  10       30.09       30.83      4.33 o 
  -4   5  10        0.19        1.72      4.23 o 
  -3   5  10     1126.03     1188.85     16.67 o 
  -2   5  10        4.65        2.66      4.88 o 
  -1   5  10        0.33        3.53      4.19 o 
   0   5  10     6076.49     6352.11    149.75 o 
   1   5  10       49.21       51.63      5.78 o 
   2   5  10       45.06       48.65      5.95 o 
   3   5  10      412.19      384.49     28.66 o 
   4   5  10        6.70        6.97      6.10 o 
  -9   6  10       29.69       27.17      5.49 o 
  -8   6  10       19.74       18.56      4.85 o 
  -7   6  10      519.22      584.42      8.07 o 
  -6   6  10        1.46        3.09      4.72 o 
  -5   6  10        0.00        3.21      4.73 o 
  -4   6  10     2617.83     2736.73     48.32 o 
  -3   6  10       23.92       30.21      4.37 o 
  -2   6  10       56.60       53.33      4.58 o 
  -1   6  10     1141.54     1219.96     14.50 o 
   0   6  10       17.63       17.01      4.95 o 
   1   6  10        5.29       10.67      6.58 o 
   2   6  10        8.23        4.20      6.30 o 
   3   6  10        0.37        1.33      6.90 o 
  -9   7  10        4.91        2.40      5.27 o 
  -8   7  10      432.36      389.34     10.49 o 
  -7   7  10       29.93       34.32      5.29 o 
  -6   7  10       13.67       14.81      5.41 o 
  -5   7  10      178.67      169.15      5.33 o 
  -4   7  10        0.09       -2.49      4.15 o 
  -3   7  10        1.19        5.88      4.36 o 
  -2   7  10       74.76       76.86      4.94 o 
  -1   7  10        1.05        0.73      4.96 o 
   0   7  10       10.08       11.25      5.30 o 
   1   7  10       42.10       42.52      6.87 o 
  -8   8  10       22.24       17.29      5.47 o 
  -7   8  10        5.07        6.74      5.46 o 
  -6   8  10        1.43        0.62      4.69 o 
  -5   8  10        1.09        5.09      5.26 o 
  -4   8  10        0.59        8.43      5.57 o 
  -3   8  10       38.79       34.86      5.01 o 
  -2   8  10        5.84        7.23      5.03 o 
  -1   8  10        9.29        9.59      5.30 o 
   0   8  10      707.09      571.64    105.68 o 
  -6   9  10        6.94        5.89      5.45 o 
  -5   9  10       10.05       10.48      5.44 o 
  -4   9  10      343.01      272.24     19.02 o 
  -3   9  10       21.26       13.46      5.73 o 
   1  -9  11      155.54      151.52     11.89 o 
   2  -9  11       27.81       27.21      6.16 o 
   3  -9  11       83.45       69.75      6.93 o 
   4  -9  11      715.89      650.64     22.80 o 
   5  -9  11       41.45       37.57      6.80 o 
  -2  -8  11       42.04       25.18      5.88 o 
  -1  -8  11       80.13       71.99      7.45 o 
   0  -8  11      630.24      661.67     20.30 o 
   1  -8  11        0.27        3.46      5.98 o 
   2  -8  11      120.56      133.49      6.53 o 
   3  -8  11      357.15      368.85     22.17 o 
   4  -8  11        3.01        1.90      6.03 o 
   5  -8  11       45.44       50.39      6.51 o 
   6  -8  11       78.89       72.28      7.35 o 
   7  -8  11       34.72       11.27      8.63 o 
  -3  -7  11       62.36       37.56      8.46 o 
  -2  -7  11       68.81       70.58      5.31 o 
  -1  -7  11      120.86      136.24      6.51 o 
   0  -7  11        4.93       14.70      5.21 o 
   1  -7  11        1.28        5.19      5.60 o 
   2  -7  11       29.31       36.67      5.64 o 
   3  -7  11        7.58        8.08      5.94 o 
   4  -7  11       42.01       48.01      6.45 o 
   5  -7  11      117.29      116.54      6.85 o 
   6  -7  11        9.22        9.38      7.90 o 
   7  -7  11       51.99       39.20     10.09 o 
  -4  -6  11       49.99       19.53      5.72 o 
  -3  -6  11        1.44        5.47      5.03 o 
  -2  -6  11        1.77        5.15      4.68 o 
  -1  -6  11      120.46      132.64      5.77 o 
   0  -6  11        3.74        5.33      5.07 o 
   1  -6  11       72.42       65.54      5.19 o 
   2  -6  11       12.27       12.26      5.16 o 
   3  -6  11      141.62      146.75      6.14 o 
   4  -6  11     1453.24     1550.75     57.67 o 
   5  -6  11       24.91       23.37      6.35 o 
   6  -6  11       27.85       30.17      8.47 o 
   7  -6  11      718.26      606.46     13.00 o 
   8  -6  11       10.83        3.33     12.36 o 
  -5  -5  11        7.68        6.78      5.70 o 
  -4  -5  11       13.96       15.62      5.40 o 
  -3  -5  11      536.32      544.02     11.04 o 
  -2  -5  11      218.09      240.14      5.24 o 
  -1  -5  11      140.54      140.69      4.87 o 
   0  -5  11     2719.25     2767.28     97.80 o 
   1  -5  11      388.97      403.21      6.43 o 
   2  -5  11      120.27      118.03      6.35 o 
   3  -5  11     1149.58     1205.46     29.86 o 
   4  -5  11       20.21       23.92      5.70 o 
   5  -5  11       72.92       58.75      6.44 o 
   6  -5  11      609.67      626.52     11.99 o 
   7  -5  11        2.37        7.82      9.40 o 
   8  -5  11        0.31       -5.30      9.89 o 
  -6  -4  11        0.53        5.38      6.38 o 
  -5  -4  11      298.94      277.99      6.87 o 
  -4  -4  11     1368.68     1325.86     21.88 o 
  -3  -4  11      175.57      175.03      5.10 o 
  -2  -4  11      228.06      227.77      4.88 o 
  -1  -4  11     1700.01     1678.91     13.27 o 
   0  -4  11      124.88      128.08      5.30 o 
   1  -4  11       11.86       12.91      4.51 o 
   2  -4  11       23.14       25.60      5.27 o 
   3  -4  11        6.36       12.25      5.08 o 
   4  -4  11        2.40        6.62      5.42 o 
   5  -4  11       11.83       15.51      6.51 o 
   6  -4  11        0.66        3.01      9.84 o 
   7  -4  11       30.10       38.41      9.28 o 
   8  -4  11        1.46       -0.12      9.84 o 
  -7  -3  11        4.46        1.58      6.12 o 
  -6  -3  11      124.68      111.83      5.98 o 
  -5  -3  11      250.66      231.32      5.96 o 
  -4  -3  11       13.53       18.69      4.76 o 
  -3  -3  11      164.83      162.32      8.48 o 
  -2  -3  11       68.81       66.51      4.33 o 
  -1  -3  11      137.31      137.74      5.27 o 
   0  -3  11        4.00       10.18      4.49 o 
   1  -3  11       23.24       24.43      4.74 o 
   2  -3  11        8.86       14.17      4.56 o 
   3  -3  11        6.41       10.65      5.32 o 
   4  -3  11     1390.78     1374.15     35.50 o 
   5  -3  11        3.95        3.88      6.67 o 
   6  -3  11       70.18       73.05      9.03 o 
   7  -3  11      673.42      604.44     14.88 o 
   8  -3  11        2.33       11.72     12.70 o 
  -8  -2  11        1.63        1.58      7.22 o 
  -7  -2  11        8.49       11.63      5.96 o 
  -6  -2  11      150.91      153.46      6.02 o 
  -5  -2  11       14.42       15.93      4.84 o 
  -4  -2  11       41.84       41.80      4.64 o 
  -3  -2  11      161.26      160.36      5.41 o 
  -2  -2  11      512.22      503.21      6.13 o 
  -1  -2  11       44.92       46.33      5.08 o 
   0  -2  11     3200.57     3087.29     29.17 o 
   1  -2  11      108.15      102.92      4.68 o 
   2  -2  11       53.11       54.54      4.75 o 
   3  -2  11     3756.72     3786.20     77.63 o 
   4  -2  11       49.65       51.76      5.79 o 
   5  -2  11        6.05        9.80      6.87 o 
   6  -2  11     1678.79     1664.15     17.47 o 
   7  -2  11       27.60       19.51     11.57 o 
   8  -2  11        9.66       20.13     10.21 o 
  -8  -1  11       39.39       45.98      6.80 o 
  -7  -1  11      377.59      408.24     12.81 o 
  -6  -1  11      181.75      174.84      6.32 o 
  -5  -1  11      198.94      205.48      5.20 o 
  -4  -1  11     1512.63     1486.55     19.82 o 
  -3  -1  11      126.81      124.44      6.90 o 
  -2  -1  11      255.97      253.38      5.91 o 
  -1  -1  11     5830.51     5701.46     70.98 o 
   0  -1  11       21.86       24.79      4.69 o 
   1  -1  11        5.29       10.09      4.81 o 
   2  -1  11      491.34      566.44      7.24 o 
   3  -1  11      310.39      308.59     14.19 o 
   4  -1  11       34.75       38.63      7.14 o 
   5  -1  11      203.87      216.88      9.67 o 
   6  -1  11        8.43       13.57     10.44 o 
   7  -1  11        1.97        2.16      7.21 o 
  -8   0  11      233.82      245.18      9.92 o 
  -7   0  11        2.44        2.77      6.41 o 
  -6   0  11      254.21      235.98      7.12 o 
  -5   0  11     1120.61     1153.84     10.22 o 
  -4   0  11      104.74       98.62      4.84 o 
  -3   0  11      603.96      577.70      6.30 o 
  -2   0  11      745.52      713.99      6.25 o 
  -1   0  11      389.03      403.63     11.11 o 
   0   0  11       19.63       17.03      4.93 o 
   1   0  11       13.51       14.14      4.23 o 
   2   0  11       24.75       34.52      5.12 o 
   3   0  11       74.92       78.07      4.84 o 
   4   0  11       87.42       94.57      4.67 o 
   5   0  11       17.82       17.61      5.14 o 
   6   0  11        6.46        9.18      6.18 o 
   7   0  11      314.71      251.35     30.43 o 
  -9   1  11       11.17        8.44      6.08 o 
  -8   1  11        1.93        3.54      5.53 o 
  -7   1  11       21.04       28.54      4.59 o 
  -6   1  11       96.67      102.28      4.56 o 
  -5   1  11       44.53       47.23      4.39 o 
  -4   1  11      220.20      220.00      5.07 o 
  -3   1  11      645.68      630.88      8.57 o 
  -2   1  11       52.63       49.16      4.17 o 
  -1   1  11        0.68        3.87      4.58 o 
   0   1  11     1651.94     1593.46     26.31 o 
   1   1  11       96.13       96.06      4.56 o 
   2   1  11        0.17        1.01      4.67 o 
   3   1  11     1915.60     2136.56     70.66 o 
   4   1  11        2.47        7.11      5.03 o 
   5   1  11        5.75        8.72      5.04 o 
   6   1  11     1274.55     1231.15     68.59 o 
  -9   2  11       91.81       87.22      6.89 o 
  -8   2  11        2.17        2.57      5.05 o 
  -7   2  11      533.33      567.16     14.90 o 
  -6   2  11       14.49       16.01      4.23 o 
  -5   2  11      245.85      238.07      8.03 o 
  -4   2  11     2703.10     2729.14     59.47 o 
  -3   2  11        0.18        4.38      3.86 o 
  -2   2  11        0.56        1.38      3.65 o 
  -1   2  11     5768.78     5737.24     22.35 o 
   0   2  11        1.45        6.78      5.26 o 
   1   2  11      282.23      263.59      9.49 o 
   2   2  11     1038.98     1163.79     37.41 o 
   3   2  11        0.17        4.21      5.63 o 
   4   2  11        1.82        6.13      5.14 o 
   5   2  11      399.43      414.98     17.78 o 
   6   2  11        1.54        5.41      6.22 o 
  -9   3  11        0.54       -0.15      5.60 o 
  -8   3  11      945.96     1005.02     12.62 o 
  -7   3  11       34.46       34.10      4.60 o 
  -6   3  11        1.73        2.73      4.17 o 
  -5   3  11      842.36      872.47     14.95 o 
  -4   3  11        0.05        3.02      3.86 o 
  -3   3  11       20.22       16.78      3.71 o 
  -2   3  11     1032.00     1068.96      9.02 o 
  -1   3  11       51.08       58.24      3.99 o 
   0   3  11       53.88       53.55      4.32 o 
   1   3  11      118.14      120.67      6.77 o 
   2   3  11        5.41        9.94      5.06 o 
   3   3  11       22.28       25.79      5.94 o 
   4   3  11        9.45       16.49      5.51 o 
   5   3  11        6.43        7.16      6.18 o 
  -9   4  11       28.10       24.62      5.33 o 
  -8   4  11        3.55        5.81      4.93 o 
  -7   4  11       83.26       80.93      5.26 o 
  -6   4  11        4.07        9.26      3.93 o 
  -5   4  11        7.61        8.33      4.12 o 
  -4   4  11       21.64       20.08      3.92 o 
  -3   4  11      167.38      175.39      4.56 o 
  -2   4  11        1.49        7.80      4.20 o 
  -1   4  11        2.65        8.21      3.99 o 
   0   4  11      712.19      783.54     11.04 o 
   1   4  11       32.97       34.85      5.14 o 
   2   4  11        0.02       -0.72      5.96 o 
   3   4  11      210.19      228.42     15.81 o 
   4   4  11       29.30       25.50      6.13 o 
  -9   5  11       34.50       33.59      5.16 o 
  -8   5  11        0.07       -0.07      5.20 o 
  -7   5  11      270.40      273.78      5.62 o 
  -6   5  11        0.57        2.53      4.45 o 
  -5   5  11        1.84        4.88      4.43 o 
  -4   5  11     1313.42     1363.69     30.11 o 
  -3   5  11        1.58        3.13      3.97 o 
  -2   5  11        9.98        9.14      4.66 o 
  -1   5  11     1942.80     2151.45     44.20 o 
   0   5  11       73.45       76.15      4.90 o 
   1   5  11       41.63       44.55      5.78 o 
   2   5  11      426.92      445.78     29.50 o 
   3   5  11       44.88       35.30      6.67 o 
  -9   6  11        0.10       -1.87      5.53 o 
  -8   6  11      700.61      678.32     23.01 o 
  -7   6  11       19.18       22.11      4.68 o 
  -6   6  11        3.51        2.62      4.31 o 
  -5   6  11     1081.89     1127.94     24.44 o 
  -4   6  11        5.59        9.91      4.27 o 
  -3   6  11        5.18        5.41      4.55 o 
  -2   6  11      685.17      738.80     17.30 o 
  -1   6  11       29.78       30.30      4.65 o 
   0   6  11       20.49       20.56      4.85 o 
   1   6  11       35.51       40.22      6.73 o 
   2   6  11        0.39        4.60      6.51 o 
  -8   7  11       28.08       25.88      5.68 o 
  -7   7  11       50.87       53.84      5.06 o 
  -6   7  11       72.47       68.59      6.25 o 
  -5   7  11        9.22       15.42      5.70 o 
  -4   7  11        5.41       12.41      4.70 o 
  -3   7  11       46.33       50.11      4.70 o 
  -2   7  11        6.01        6.80      4.82 o 
  -1   7  11        0.11        8.39      4.96 o 
   0   7  11      123.23      115.03     10.84 o 
   1   7  11        3.85        3.06      6.35 o 
  -7   8  11        1.84        1.46      5.26 o 
  -6   8  11        7.77        4.80      5.34 o 
  -5   8  11        2.75        2.31      4.55 o 
  -4   8  11       65.89       68.99      5.10 o 
  -3   8  11       11.10        6.06      4.94 o 
  -2   8  11        4.15        5.81      5.29 o 
  -1   8  11      658.89      540.82     90.98 o 
  -5   9  11      659.36      349.95    201.24 o 
   2  -9  12       79.14       73.86     11.04 o 
   3  -9  12      628.54      529.84     41.66 o 
   4  -9  12       12.64        8.74      6.88 o 
  -1  -8  12      371.44      358.01     18.78 o 
   0  -8  12       58.63       56.87      6.38 o 
   1  -8  12      111.81      124.40      6.33 o 
   2  -8  12      313.13      329.19     14.11 o 
   3  -8  12       35.89       40.14      6.78 o 
   4  -8  12       13.97       19.07      6.70 o 
   5  -8  12      113.65      100.93      7.86 o 
   6  -8  12        1.00        4.02      7.44 o 
  -3  -7  12      103.83       75.68     15.75 o 
  -2  -7  12       76.06       72.87      5.56 o 
  -1  -7  12       18.16       26.87      6.51 o 
   0  -7  12       23.96       24.39      5.43 o 
   1  -7  12       43.28       53.68      5.57 o 
   2  -7  12       38.36       43.03      5.50 o 
   3  -7  12       23.25       30.69      6.31 o 
   4  -7  12       17.18       21.26      6.07 o 
   5  -7  12        7.12        5.15      6.42 o 
   6  -7  12        2.72        1.17      7.45 o 
   7  -7  12       10.24        3.01      9.77 o 
  -4  -6  12       14.99        9.76      6.51 o 
  -3  -6  12        5.56        2.62      5.15 o 
  -2  -6  12        3.29        7.53      5.48 o 
  -1  -6  12       13.45       16.87      5.54 o 
   0  -6  12       19.86       28.75      5.46 o 
   1  -6  12       51.47       51.87      5.91 o 
   2  -6  12      117.45      120.69      5.49 o 
   3  -6  12     1017.75     1070.10     30.58 o 
   4  -6  12       44.68       53.81      6.29 o 
   5  -6  12       36.41       38.15      6.82 o 
   6  -6  12      627.51      620.31     10.76 o 
   7  -6  12        0.20        9.87     11.74 o 
  -5  -5  12       34.88        9.16      6.13 o 
  -4  -5  12      332.00      315.72      6.22 o 
  -3  -5  12      109.11      109.27      5.07 o 
  -2  -5  12      161.72      164.50      5.42 o 
  -1  -5  12     1530.39     1529.62     16.55 o 
   0  -5  12       48.07       58.26      5.26 o 
   1  -5  12       59.31       63.24      5.66 o 
   2  -5  12     2109.72     2200.46     73.40 o 
   3  -5  12       47.10       50.89      5.34 o 
   4  -5  12        0.70        2.02      5.75 o 
   5  -5  12      995.61     1065.13     19.30 o 
   6  -5  12       30.30       31.11     10.76 o 
   7  -5  12        2.10        5.99     11.47 o 
  -6  -4  12      117.29       46.99     25.56 o 
  -5  -4  12      632.29      629.01     11.38 o 
  -4  -4  12       85.84       88.00      5.06 o 
  -3  -4  12      202.32      205.48      7.84 o 
  -2  -4  12      892.54      911.69     10.92 o 
  -1  -4  12       61.68       65.33      4.32 o 
   0  -4  12        1.10        5.78      4.85 o 
   1  -4  12        6.85        7.10      4.86 o 
   2  -4  12       32.29       32.86      5.36 o 
   3  -4  12       86.00       83.52      6.04 o 
   4  -4  12      385.97      382.66     10.29 o 
   5  -4  12       91.81       88.99      6.77 o 
   6  -4  12       27.10       26.20      8.66 o 
   7  -4  12        6.61        4.64     11.57 o 
  -7  -3  12      121.40       90.72     29.15 o 
  -6  -3  12       81.01       75.22      5.94 o 
  -5  -3  12       16.12       16.15      4.50 o 
  -4  -3  12        3.46        5.47      4.53 o 
  -3  -3  12       37.56       37.80      5.07 o 
  -2  -3  12      129.50      132.76      4.21 o 
  -1  -3  12       13.24       16.90      4.04 o 
   0  -3  12       12.64       14.30      4.04 o 
   1  -3  12        1.95        6.48      4.86 o 
   2  -3  12      203.34      199.40      5.90 o 
   3  -3  12     1024.68     1006.35     29.68 o 
   4  -3  12      185.57      186.89      7.11 o 
   5  -3  12       26.23       26.32      7.11 o 
   6  -3  12      723.02      731.76     12.21 o 
   7  -3  12       14.73       17.34     10.93 o 
  -7  -2  12        7.93        6.94      5.82 o 
  -6  -2  12        2.02       -0.59      5.98 o 
  -5  -2  12        9.45       15.09      5.02 o 
  -4  -2  12      499.92      481.77      6.60 o 
  -3  -2  12        3.06        8.10      4.71 o 
  -2  -2  12      207.41      203.15      4.95 o 
  -1  -2  12     4143.35     4094.24     43.30 o 
   0  -2  12      439.04      466.31      6.12 o 
   1  -2  12       37.96       39.81      4.05 o 
   2  -2  12     2990.82     3036.43     72.53 o 
   3  -2  12       11.90       16.45      5.54 o 
   4  -2  12        0.17        0.08      6.14 o 
   5  -2  12     1418.20     1488.92     53.39 o 
   6  -2  12        6.38       17.76     10.90 o 
   7  -2  12       44.46       38.29     11.77 o 
  -8  -1  12      173.25      133.39     10.16 o 
  -7  -1  12       10.26       17.35      5.91 o 
  -6  -1  12      159.69      156.27      6.10 o 
  -5  -1  12     2428.87     2395.02     65.06 o 
  -4  -1  12      806.91      834.40      8.31 o 
  -3  -1  12      328.56      328.48      5.49 o 
  -2  -1  12     5820.74     5756.41     35.84 o 
  -1  -1  12      136.75      135.43      4.39 o 
   0  -1  12        5.06        8.34      4.68 o 
   1  -1  12      118.05      142.29      5.69 o 
   2  -1  12       18.28       25.77      4.86 o 
   3  -1  12        0.15       -0.51      4.22 o 
   4  -1  12      388.22      417.61     14.71 o 
   5  -1  12        2.78        2.60      5.28 o 
   6  -1  12       22.97       19.48      6.97 o 
   7  -1  12        1.90        0.94      7.37 o 
  -8   0  12        2.58        2.66      6.43 o 
  -7   0  12      142.54      140.79      6.27 o 
  -6   0  12      695.39      668.42      7.03 o 
  -5   0  12       11.97       10.28      4.65 o 
  -4   0  12       20.42       21.84      5.23 o 
  -3   0  12      235.08      236.92      6.60 o 
  -2   0  12      140.92      143.00      4.87 o 
  -1   0  12        0.80        3.33      4.17 o 
   0   0  12      344.27      344.80      5.51 o 
   1   0  12        0.51        2.65      5.20 o 
   2   0  12      364.45      390.26     15.25 o 
   3   0  12      347.12      354.48     12.89 o 
   4   0  12       24.96       22.97      5.11 o 
   5   0  12      140.40      139.79      6.36 o 
   6   0  12      286.53      291.15     23.62 o 
  -9   1  12       14.37       20.13      6.23 o 
  -8   1  12        2.55        1.68      5.17 o 
  -7   1  12       91.04       89.92      5.38 o 
  -6   1  12        0.77        5.79      4.56 o 
  -5   1  12       51.98       59.15      4.48 o 
  -4   1  12       16.82       23.99      4.01 o 
  -3   1  12      183.00      185.10      5.38 o 
  -2   1  12       32.12       31.81      4.73 o 
  -1   1  12     2003.97     1972.56     20.67 o 
   0   1  12        0.33        1.88      4.49 o 
   1   1  12       49.35       48.68      4.69 o 
   2   1  12     1758.38     1892.87     38.12 o 
   3   1  12       16.86       21.72      5.20 o 
   4   1  12        0.26        0.16      4.70 o 
   5   1  12     1502.51     1590.85     85.10 o 
   6   1  12        7.68       12.83      6.50 o 
  -9   2  12        1.45        5.91      5.30 o 
  -8   2  12      128.33      125.05      5.57 o 
  -7   2  12      121.41      122.92      4.99 o 
  -6   2  12      250.12      239.95     10.02 o 
  -5   2  12     1524.58     1597.22     25.13 o 
  -4   2  12       17.44       16.42      4.36 o 
  -3   2  12       83.92       82.70      4.39 o 
  -2   2  12     6717.15     6674.12     74.30 o 
  -1   2  12        4.16        4.50      4.22 o 
   0   2  12      177.88      181.43      5.44 o 
   1   2  12     1238.02     1320.43     63.70 o 
   2   2  12      155.79      149.34      5.82 o 
   3   2  12      119.35      137.13      9.71 o 
   4   2  12      383.55      427.14     24.96 o 
   5   2  12        3.65        3.90      5.64 o 
  -9   3  12      199.13      192.91     12.81 o 
  -8   3  12        5.21        7.51      4.92 o 
  -7   3  12      170.75      170.05      5.60 o 
  -6   3  12     1491.90     1586.46     34.57 o 
  -5   3  12       10.36       11.39      4.30 o 
  -4   3  12      171.50      183.67      4.76 o 
  -3   3  12     1173.39     1175.33     25.08 o 
  -2   3  12       94.19       87.70      4.11 o 
  -1   3  12        0.06        3.47      3.89 o 
   0   3  12       45.64       60.84     14.65 o 
   1   3  12       22.55       23.08      5.04 o 
   2   3  12       38.31       36.83      5.96 o 
   3   3  12        5.02       10.80      6.05 o 
   4   3  12        4.76        9.63      5.54 o 
   5   3  12       22.33       18.03      6.08 o 
  -9   4  12        0.24       -1.58      5.27 o 
  -8   4  12       28.92       27.88      5.00 o 
  -7   4  12       39.22       40.80      4.43 o 
  -6   4  12       12.10       13.85      4.79 o 
  -5   4  12       26.41       31.74      4.21 o 
  -4   4  12       32.71       34.07      4.19 o 
  -3   4  12       22.11       20.42      3.81 o 
  -2   4  12        2.84        7.07      3.96 o 
  -1   4  12      243.69      270.49      4.84 o 
   0   4  12      119.11      120.21      6.12 o 
   1   4  12        0.75       -4.47      5.39 o 
   2   4  12      333.56      365.66     23.09 o 
   3   4  12       18.70       21.20      5.79 o 
   4   4  12        2.64        3.46      6.02 o 
  -9   5  12        0.99        0.72      5.80 o 
  -8   5  12      129.01      136.31      5.06 o 
  -7   5  12       41.50       48.01      4.46 o 
  -6   5  12        1.76        6.88      4.29 o 
  -5   5  12      466.53      501.09     12.73 o 
  -4   5  12       10.27       12.18      4.30 o 
  -3   5  12        2.99        4.36      4.04 o 
  -2   5  12     2603.18     2789.70     32.20 o 
  -1   5  12       11.07        9.24      4.53 o 
   0   5  12       22.56       29.56      5.42 o 
   1   5  12      797.57      821.60     57.04 o 
   2   5  12        1.38        5.11      6.67 o 
   3   5  12       50.45       34.43      7.54 o 
  -8   6  12        5.52        7.26      4.93 o 
  -7   6  12       12.56       14.90      5.58 o 
  -6   6  12      983.64      995.45     15.87 o 
  -5   6  12        1.10        5.13      4.44 o 
  -4   6  12       16.86       17.57      4.57 o 
  -3   6  12      860.87      900.27     30.23 o 
  -2   6  12        0.79        2.96      4.88 o 
  -1   6  12        0.15        1.05      4.71 o 
   0   6  12      149.52      129.86      9.18 o 
   1   6  12       15.09        8.36      6.43 o 
   2   6  12       16.15       12.81      6.77 o 
  -8   7  12        0.73        3.42      5.76 o 
  -7   7  12       46.05       48.77      5.62 o 
  -6   7  12       26.00       19.44      5.40 o 
  -5   7  12       13.90       15.04      5.56 o 
  -4   7  12       23.14       22.91      4.68 o 
  -3   7  12        1.73        2.74      5.15 o 
  -2   7  12       22.68       21.10      4.76 o 
  -1   7  12       74.40       71.99      5.57 o 
   0   7  12        1.19        4.65      7.07 o 
  -7   8  12        1.25        3.53     12.16 o 
  -6   8  12       15.33        6.45      5.07 o 
  -5   8  12       81.14       57.57     13.22 o 
  -4   8  12        1.36        3.46      5.47 o 
  -3   8  12        2.29        6.08      5.08 o 
  -2   8  12      748.92      649.89    114.49 o 
   0  -8  13       82.54       75.91      6.42 o 
   1  -8  13      347.40      327.88     12.91 o 
   2  -8  13       31.25       29.25      6.41 o 
   3  -8  13       78.65       76.97      6.48 o 
   4  -8  13       56.38       53.60      6.90 o 
   5  -8  13       34.06       28.38      7.25 o 
  -2  -7  13        1.63        3.13      6.11 o 
  -1  -7  13        5.01        7.10      4.97 o 
   0  -7  13       26.38       30.77      5.76 o 
   1  -7  13       14.91       11.70      6.42 o 
   2  -7  13       11.55       11.38      6.35 o 
   3  -7  13       50.55       49.06      6.17 o 
   4  -7  13        3.58        6.96      6.46 o 
   5  -7  13       41.28       45.89      7.43 o 
   6  -7  13        1.43        0.53      7.51 o 
  -3  -6  13      111.74      104.61      6.02 o 
  -2  -6  13        5.28        6.75      4.91 o 
  -1  -6  13       74.94       76.31      5.21 o 
   0  -6  13        5.35        9.93      5.17 o 
   1  -6  13       14.87       19.19      5.18 o 
   2  -6  13     1128.63     1202.25     27.98 o 
   3  -6  13        4.68        6.60      6.00 o 
   4  -6  13       80.05       85.35      6.68 o 
   5  -6  13     1056.04     1038.11     29.84 o 
   6  -6  13       16.12       16.01      7.76 o 
   7  -6  13        3.91        5.97     11.94 o 
  -5  -5  13      153.48       51.76     27.93 o 
  -4  -5  13      245.03      223.64     43.51 o 
  -3  -5  13       73.92       83.38      5.08 o 
  -2  -5  13     1100.60     1117.99     25.05 o 
  -1  -5  13       35.13       37.20      4.79 o 
   0  -5  13      200.22      215.33      5.31 o 
   1  -5  13     1568.29     1625.74     43.04 o 
   2  -5  13       22.68       29.45      5.26 o 
   3  -5  13      130.39      134.49      5.96 o 
   4  -5  13      878.52      922.56     14.16 o 
   5  -5  13       71.65       71.84      6.84 o 
   6  -5  13        3.90        1.80     10.61 o 
   7  -5  13        4.65        5.06     11.87 o 
  -5  -4  13        2.10        2.01      5.16 o 
  -4  -4  13      210.47      210.90      5.64 o 
  -3  -4  13      502.08      498.30      6.32 o 
  -2  -4  13        0.76        4.31      4.04 o 
  -1  -4  13      189.47      194.03      7.72 o 
   0  -4  13       60.76       57.44      5.84 o 
   1  -4  13       65.69       64.57      5.58 o 
   2  -4  13       60.97       65.57      5.24 o 
   3  -4  13        7.03        9.54      5.29 o 
   4  -4  13        9.21       12.77      5.75 o 
   5  -4  13       71.15       70.14      6.85 o 
   6  -4  13       32.54       28.30      8.95 o 
   7  -4  13        9.02        9.40     11.67 o 
  -6  -3  13       18.52       12.16      5.69 o 
  -5  -3  13       74.20       67.31      5.13 o 
  -4  -3  13       96.31       93.90      5.50 o 
  -3  -3  13      397.73      418.89      6.59 o 
  -2  -3  13       16.29       18.43      3.95 o 
  -1  -3  13        2.74       11.12      4.26 o 
   0  -3  13       43.64       48.51      4.15 o 
   1  -3  13       41.33       47.17      4.97 o 
   2  -3  13      619.85      621.77     20.74 o 
   3  -3  13       29.73       35.20      5.45 o 
   4  -3  13       15.31       18.78      5.99 o 
   5  -3  13      989.20      988.28     33.12 o 
   6  -3  13       65.21       76.67     11.22 o 
   7  -3  13        0.75        7.87     11.87 o 
  -7  -2  13       33.60       35.63      6.25 o 
  -6  -2  13       12.85       11.00      5.49 o 
  -5  -2  13      333.67      319.05      7.95 o 
  -4  -2  13      459.94      444.86      6.81 o 
  -3  -2  13        8.85       14.04      4.90 o 
  -2  -2  13     1811.16     1812.92     13.70 o 
  -1  -2  13      289.35      307.30      5.19 o 
   0  -2  13       12.86       13.15      5.09 o 
   1  -2  13     2479.56     2570.71     51.43 o 
   2  -2  13        2.42        7.41      3.98 o 
   3  -2  13        2.82       -3.60      5.85 o 
   4  -2  13     2794.43     2915.86     99.21 o 
   5  -2  13       24.32       22.93      7.30 o 
   6  -2  13        1.13       10.16     10.81 o 
   7  -2  13      122.18       80.00     13.22 o 
  -7  -1  13       43.92       48.99      7.30 o 
  -6  -1  13      973.27      946.71     13.57 o 
  -5  -1  13        6.00        6.79      5.20 o 
  -4  -1  13       90.14       90.79      5.73 o 
  -3  -1  13     1444.79     1452.73     17.91 o 
  -2  -1  13      272.55      268.89      6.89 o 
  -1  -1  13       25.40       25.56      5.20 o 
   0  -1  13      255.72      288.42      5.50 o 
   1  -1  13        0.69        3.23      4.50 o 
   2  -1  13      113.66      119.54      5.20 o 
   3  -1  13      242.69      250.15      9.03 o 
   4  -1  13       81.28       91.42      5.53 o 
   5  -1  13       27.13       30.14      5.40 o 
   6  -1  13        9.23       11.19      6.26 o 
  -8   0  13       45.45       34.33      6.30 o 
  -7   0  13      184.30      175.06      9.28 o 
  -6   0  13        7.30        8.49      5.68 o 
  -5   0  13      275.72      265.50     10.25 o 
  -4   0  13       16.40       18.28      5.37 o 
  -3   0  13      140.50      134.65      4.92 o 
  -2   0  13       61.15       59.59      4.36 o 
  -1   0  13       20.80       28.95      4.87 o 
   0   0  13        0.53        5.41      5.06 o 
   1   0  13        3.40        3.80      5.23 o 
   2   0  13      292.18      314.89     12.78 o 
   3   0  13      283.89      285.34      5.79 o 
   4   0  13        2.41        3.54      5.27 o 
   5   0  13      364.09      394.67     17.79 o 
   6   0  13       33.87       32.33      5.81 o 
  -8   1  13        2.61        4.06      6.59 o 
  -7   1  13        0.70        2.83      4.41 o 
  -6   1  13       66.60       72.98      4.45 o 
  -5   1  13      210.66      224.70      7.62 o 
  -4   1  13        3.71        1.43      4.41 o 
  -3   1  13       45.43       48.74      4.44 o 
  -2   1  13     1995.59     1990.19     38.00 o 
  -1   1  13      154.40      152.56      5.29 o 
   0   1  13       11.38       15.68      4.79 o 
   1   1  13     2288.28     2451.15     38.17 o 
   2   1  13        3.28        4.69      5.38 o 
   3   1  13      129.22      134.53      6.39 o 
   4   1  13     1734.27     1896.83     36.96 o 
   5   1  13       65.93       66.76      7.40 o 
  -8   2  13       10.56        9.54      5.70 o 
  -7   2  13       18.11       17.57      5.02 o 
  -6   2  13     1159.95     1220.47     38.15 o 
  -5   2  13       69.44       69.17      4.67 o 
  -4   2  13       65.89       70.90      4.12 o 
  -3   2  13     4293.95     4417.94     73.37 o 
  -2   2  13       85.46       84.92      4.64 o 
  -1   2  13        1.07        2.04      5.34 o 
   0   2  13      466.36      525.84      8.38 o 
   1   2  13       64.69       64.59      5.08 o 
   2   2  13       10.48       10.01      5.75 o 
   3   2  13      596.58      674.01     60.66 o 
   4   2  13       13.68       12.11      5.44 o 
   5   2  13        1.58       -0.42      6.15 o 
  -9   3  13        4.63        6.86      6.61 o 
  -8   3  13       58.35       67.53      5.92 o 
  -7   3  13      841.23      858.16     21.63 o 
  -6   3  13        0.08        5.92      4.43 o 
  -5   3  13       11.73       13.04      4.60 o 
  -4   3  13      311.56      336.61      7.01 o 
  -3   3  13        3.86        0.94      3.83 o 
  -2   3  13        1.04        0.67      4.32 o 
  -1   3  13       37.78       34.68      4.57 o 
   0   3  13        3.19        5.22      4.65 o 
   1   3  13      148.83      149.77      5.48 o 
   2   3  13       18.60       28.19      5.99 o 
   3   3  13       37.62       45.49      6.47 o 
   4   3  13       36.68       21.42      5.81 o 
  -8   4  13       99.88       82.58      5.85 o 
  -7   4  13        2.95        5.96      4.55 o 
  -6   4  13        3.90        6.08      4.27 o 
  -5   4  13        6.28        9.59      4.38 o 
  -4   4  13        0.90        5.17      4.15 o 
  -3   4  13       42.88       40.79      4.14 o 
  -2   4  13      533.22      571.21     16.31 o 
  -1   4  13        3.49        9.16      5.32 o 
   0   4  13       14.53       17.95      6.05 o 
   1   4  13      530.76      582.57     19.44 o 
   2   4  13       10.45        8.11      5.53 o 
   3   4  13       25.27       28.44      6.84 o 
  -8   5  13       10.46        8.19      5.31 o 
  -7   5  13        2.72       10.84      5.17 o 
  -6   5  13      533.37      575.56     11.10 o 
  -5   5  13        7.54       10.25      4.60 o 
  -4   5  13        6.18        4.26      4.25 o 
  -3   5  13     3351.12     3495.51     39.97 o 
  -2   5  13        1.06        1.98      4.53 o 
  -1   5  13        4.37        6.59      4.61 o 
   0   5  13      693.54      697.68     17.88 o 
   1   5  13        3.72        3.16      5.78 o 
   2   5  13       45.74       40.88      6.25 o 
  -8   6  13        0.45        1.14      5.48 o 
  -7   6  13      566.72      533.78     11.42 o 
  -6   6  13        6.53        5.99      4.51 o 
  -5   6  13        1.67        6.35      4.38 o 
  -4   6  13      775.31      788.66      9.76 o 
  -3   6  13       10.12       16.44      5.12 o 
  -2   6  13        0.41        7.56      5.00 o 
  -1   6  13       26.35       25.17      4.97 o 
   0   6  13        0.04        3.93      5.89 o 
   1   6  13       27.43       18.41      6.75 o 
  -7   7  13        9.09        7.80      4.86 o 
  -6   7  13        0.27        3.21      4.68 o 
  -5   7  13       17.82       18.45      7.09 o 
  -4   7  13        2.00        6.29      5.02 o 
  -3   7  13        0.03        6.65      5.27 o 
  -2   7  13       54.54       46.23     10.72 o 
  -1   7  13        4.34        3.31      5.99 o 
  -5   8  13        0.06        2.86      5.12 o 
  -4   8  13        1.23        2.28      5.21 o 
   1  -8  14        5.29        5.37      6.63 o 
   2  -8  14       38.88       33.84      7.11 o 
   3  -8  14       83.57       83.30      6.96 o 
   4  -8  14        0.89        1.55      7.18 o 
  -1  -7  14       20.82       15.64      5.50 o 
   0  -7  14       11.75       16.73      5.82 o 
   1  -7  14       52.70       61.37      6.25 o 
   2  -7  14       33.29       34.65      6.15 o 
   3  -7  14       10.60       15.42      6.16 o 
   4  -7  14        0.32        6.39      6.85 o 
   5  -7  14       10.30        9.44      7.96 o 
  -3  -6  14       24.75       27.42      5.90 o 
  -2  -6  14        1.81        7.59      5.00 o 
  -1  -6  14        3.87        9.80      5.01 o 
   0  -6  14      167.85      170.60      7.00 o 
   1  -6  14      945.83      973.32      8.64 o 
   2  -6  14      169.47      171.08      6.22 o 
   3  -6  14       76.34       84.47      6.54 o 
   4  -6  14      648.77      659.34     38.67 o 
   5  -6  14       14.30       13.27      6.80 o 
   6  -6  14        0.54        1.49      8.08 o 
  -4  -5  14      111.34       79.88     17.18 o 
  -3  -5  14      747.43      730.30      9.46 o 
  -2  -5  14      126.60      116.29      5.32 o 
  -1  -5  14      207.13      210.31      5.10 o 
   0  -5  14      752.63      795.05     19.26 o 
   1  -5  14       96.71      105.03      6.22 o 
   2  -5  14      138.41      150.43      5.77 o 
   3  -5  14      586.05      618.33     20.79 o 
   4  -5  14       11.36       14.13      6.10 o 
   5  -5  14        0.18       -0.83      6.77 o 
   6  -5  14       29.93       14.38     11.47 o 
  -5  -4  14      126.28      107.33     17.33 o 
  -4  -4  14      564.36      520.00     11.14 o 
  -3  -4  14       79.43       77.20      4.79 o 
  -2  -4  14        5.46       11.39      4.60 o 
  -1  -4  14       44.25       40.18      4.22 o 
   0  -4  14        0.57        7.15      4.21 o 
   1  -4  14        8.15       10.89      4.76 o 
   2  -4  14      103.04      101.45      5.96 o 
   3  -4  14        4.02        5.09      6.12 o 
   4  -4  14        0.42        1.73      5.81 o 
   5  -4  14        1.70        4.05      7.44 o 
   6  -4  14        5.85        7.45     10.85 o 
  -6  -3  14       28.22       20.63      6.46 o 
  -5  -3  14        7.62        4.17      5.19 o 
  -4  -3  14        2.50        7.51      4.80 o 
  -3  -3  14       16.55       24.42      5.23 o 
  -2  -3  14        2.93       11.55      4.44 o 
  -1  -3  14       19.03       23.36      4.45 o 
   0  -3  14        3.79        3.65      4.30 o 
   1  -3  14      760.94      789.78     18.89 o 
   2  -3  14       16.12       22.24      5.22 o 
   3  -3  14      159.57      169.61      9.99 o 
   4  -3  14     1000.86     1029.64     38.06 o 
   5  -3  14       19.63       18.69      6.76 o 
   6  -3  14        0.92        2.00     11.22 o 
  -7  -2  14       10.60        0.34      7.48 o 
  -6  -2  14       70.66       49.99     16.05 o 
  -5  -2  14      132.94      132.02      6.02 o 
  -4  -2  14       62.20       64.47      5.16 o 
  -3  -2  14     1143.58     1154.26     20.54 o 
  -2  -2  14       57.12       62.10      5.33 o 
  -1  -2  14      168.39      184.92      5.44 o 
   0  -2  14     2394.84     2515.00     28.21 o 
   1  -2  14       16.94       15.50      4.32 o 
   2  -2  14       79.54       87.69      4.63 o 
   3  -2  14     2126.09     2309.49     60.80 o 
   4  -2  14      367.25      398.64     13.02 o 
   5  -2  14       20.21       19.31      5.26 o 
   6  -2  14      138.21      125.60     10.36 o 
  -7  -1  14      297.11      215.06     23.16 o 
  -6  -1  14       27.78       30.37      5.45 o 
  -5  -1  14      260.33      261.09      6.97 o 
  -4  -1  14     1997.07     1989.86     19.56 o 
  -3  -1  14       24.24       22.65      4.79 o 
  -2  -1  14       89.08       91.01      4.55 o 
  -1  -1  14      429.11      459.22      6.04 o 
   0  -1  14       68.14       68.39      4.78 o 
   1  -1  14        1.26        2.75      4.54 o 
   2  -1  14      455.31      475.21     14.52 o 
   3  -1  14       59.49       62.58      4.74 o 
   4  -1  14        5.47        4.55      5.70 o 
   5  -1  14       57.12       55.57      6.18 o 
   6  -1  14        2.31        5.73      7.08 o 
  -7   0  14       26.98       27.12      5.59 o 
  -6   0  14       82.24       92.91      6.52 o 
  -5   0  14      196.99      195.86      5.64 o 
  -4   0  14      332.85      350.90      6.07 o 
  -3   0  14        0.64        4.14      4.51 o 
  -2   0  14        9.36       13.91      4.23 o 
  -1   0  14       45.54       51.83      5.36 o 
   0   0  14       33.14       46.69      6.16 o 
   1   0  14       55.96       56.70      5.16 o 
   2   0  14      103.15      112.14      7.95 o 
   3   0  14       24.38       33.78      4.62 o 
   4   0  14      496.35      535.32     20.64 o 
   5   0  14       53.21       51.85      5.45 o 
  -8   1  14        4.54        7.87      5.94 o 
  -7   1  14        8.78       14.64      5.77 o 
  -6   1  14       86.12       81.73      5.52 o 
  -5   1  14      146.83      145.75      5.62 o 
  -4   1  14        0.21       -1.04      5.97 o 
  -3   1  14      996.09      995.37      7.48 o 
  -2   1  14       48.15       53.91      5.39 o 
  -1   1  14        4.09        6.49      5.24 o 
   0   1  14     1080.77     1185.69     24.65 o 
   1   1  14       25.96       25.07      5.10 o 
   2   1  14       81.66       84.00      5.52 o 
   3   1  14     2403.52     2670.77     96.84 o 
   4   1  14        4.40        5.92      5.53 o 
   5   1  14       11.42       12.94      5.79 o 
  -8   2  14        0.22        1.81      5.87 o 
  -7   2  14      829.51      786.08     12.86 o 
  -6   2  14       66.93       77.88      5.03 o 
  -5   2  14       46.82       54.26      7.35 o 
  -4   2  14     2279.72     2388.83     25.58 o 
  -3   2  14       39.32       44.90      5.21 o 
  -2   2  14       57.65       54.61      4.80 o 
  -1   2  14      914.29      959.76      8.24 o 
   0   2  14        0.22       -2.76      5.14 o 
   1   2  14       17.43       15.97      5.03 o 
   2   2  14      532.52      602.28     15.79 o 
   3   2  14       19.39       21.51      6.27 o 
   4   2  14        0.36        3.09      5.67 o 
  -8   3  14      241.11      218.33      9.82 o 
  -7   3  14        6.38        8.22      4.35 o 
  -6   3  14       80.23       78.90      4.86 o 
  -5   3  14      426.87      453.05     14.52 o 
  -4   3  14       31.41       33.92      4.22 o 
  -3   3  14       40.87       44.01      4.38 o 
  -2   3  14       31.21       37.49      4.90 o 
  -1   3  14        8.25       13.05      5.60 o 
   0   3  14        0.04        6.99      4.91 o 
   1   3  14       22.64       23.99      6.51 o 
   2   3  14        5.71        7.42      6.29 o 
   3   3  14        5.37       10.27      6.60 o 
   4   3  14       62.85       51.37      6.56 o 
  -8   4  14        6.70        7.52      5.56 o 
  -7   4  14        9.65        9.91      4.73 o 
  -6   4  14        9.22       11.63      4.66 o 
  -5   4  14       10.07       12.46      4.28 o 
  -4   4  14        1.42        6.26      4.40 o 
  -3   4  14      458.80      471.91      5.73 o 
  -2   4  14       69.23       76.16      4.34 o 
  -1   4  14        1.64        3.15      4.96 o 
   0   4  14      335.91      381.21      6.67 o 
   1   4  14       12.32       14.13      6.09 o 
   2   4  14        0.02        0.71      6.12 o 
   3   4  14      872.06      678.78     87.10 o 
  -8   5  14        8.57        9.92      5.52 o 
  -7   5  14      200.70      185.53      5.60 o 
  -6   5  14        2.04        1.32      4.83 o 
  -5   5  14        0.29        1.87      4.37 o 
  -4   5  14     1376.49     1471.97     15.86 o 
  -3   5  14        6.01        4.43      4.92 o 
  -2   5  14       43.94       43.67      4.67 o 
  -1   5  14      530.82      564.32      7.30 o 
   0   5  14       11.81       12.57      5.41 o 
   1   5  14       28.83       27.69      6.99 o 
   2   5  14      468.39      327.56     75.52 o 
  -7   6  14        0.51        3.91      5.04 o 
  -6   6  14       36.49       28.14      6.73 o 
  -5   6  14      438.11      363.28     70.48 o 
  -4   6  14        4.29        9.96      4.69 o 
  -3   6  14        0.30       -0.65      5.80 o 
  -2   6  14       15.35       13.40      5.01 o 
  -1   6  14        3.45        1.96      5.91 o 
   0   6  14       32.55       30.53      7.23 o 
  -6   7  14        6.67        6.65      5.31 o 
  -5   7  14        0.09       -1.02      5.70 o 
  -4   7  14        6.36        1.66      5.46 o 
  -3   7  14       51.90       43.53     10.12 o 
  -2   7  14        0.28        2.81      5.59 o 
   0  -7  15       10.90       17.23      6.43 o 
   1  -7  15       11.82       16.31      5.94 o 
   2  -7  15       78.71       68.31      6.77 o 
   3  -7  15       31.51       36.13      6.68 o 
   4  -7  15        1.52        0.29      6.75 o 
  -2  -6  15       26.76       18.15      5.60 o 
  -1  -6  15       46.32       55.55      5.67 o 
   0  -6  15      408.87      397.67     18.15 o 
   1  -6  15      130.86      142.22      7.48 o 
   2  -6  15       24.00       27.19      6.47 o 
   3  -6  15      750.00      745.32     46.90 o 
   4  -6  15        0.96        3.80      6.38 o 
   5  -6  15       13.45        9.79      7.95 o 
  -4  -5  15      434.84      368.95     16.36 o 
  -3  -5  15      111.80      110.19      6.17 o 
  -2  -5  15       36.10       38.24      5.17 o 
  -1  -5  15     1187.30     1171.67     12.12 o 
   0  -5  15       12.78       16.62      4.86 o 
   1  -5  15       22.44       29.84      5.60 o 
   2  -5  15      747.81      796.50     41.66 o 
   3  -5  15        6.02        5.69      5.72 o 
   4  -5  15       13.77       15.33      7.04 o 
   5  -5  15        1.49        4.54      7.79 o 
  -5  -4  15      198.96      146.07     30.53 o 
  -4  -4  15       32.26       29.42      5.21 o 
  -3  -4  15       36.50       40.66      4.79 o 
  -2  -4  15       26.59       28.70      5.14 o 
  -1  -4  15      143.59      145.40      5.09 o 
   0  -4  15      147.10      154.82      4.64 o 
   1  -4  15       97.18      101.80      4.81 o 
   2  -4  15       42.36       44.68      5.45 o 
   3  -4  15       63.67       72.16      5.79 o 
   4  -4  15       30.73       35.48      6.86 o 
   5  -4  15       69.07       57.59      7.20 o 
   6  -4  15        5.99        3.06      9.65 o 
  -5  -3  15        0.70        4.87      4.98 o 
  -4  -3  15       33.09       31.49      4.81 o 
  -3  -3  15       20.27       27.71      4.82 o 
  -2  -3  15       30.44       28.38      4.24 o 
  -1  -3  15      213.71      218.70      4.91 o 
   0  -3  15      782.94      794.68     24.60 o 
   1  -3  15      160.93      171.13      6.12 o 
   2  -3  15       19.97       22.01      4.38 o 
   3  -3  15     1029.97     1086.19     36.34 o 
   4  -3  15        1.13        5.13      6.64 o 
   5  -3  15       11.78       16.78      7.76 o 
   6  -3  15      677.19      458.28     13.42 o 
  -6  -2  15       11.58        9.08      6.67 o 
  -5  -2  15       71.69       75.16      5.57 o 
  -4  -2  15     1132.04     1097.97     25.47 o 
  -3  -2  15      662.14      670.20      6.74 o 
  -2  -2  15       53.94       57.93      5.16 o 
  -1  -2  15     1851.69     1902.72     12.15 o 
   0  -2  15       78.98       90.60      5.44 o 
   1  -2  15       48.82       57.50      4.12 o 
   2  -2  15     1818.60     1972.53     59.51 o 
   3  -2  15       79.55       76.93      5.22 o 
   4  -2  15       11.03       10.79      5.13 o 
   5  -2  15      228.53      201.64     13.00 o 
   6  -2  15        0.03        1.95      9.60 o 
  -7  -1  15       71.94       46.46     15.42 o 
  -6  -1  15      125.89      102.50     30.19 o 
  -5  -1  15     1162.27     1157.26     17.80 o 
  -4  -1  15      305.67      295.70      5.93 o 
  -3  -1  15       25.73       29.08      5.20 o 
  -2  -1  15      108.58      111.04      6.35 o 
  -1  -1  15        0.34        3.82      4.65 o 
   0  -1  15       68.02       70.22      5.74 o 
   1  -1  15      120.72      130.78      5.21 o 
   2  -1  15        0.09        3.89      4.88 o 
   3  -1  15       13.89       15.46      4.49 o 
   4  -1  15        1.83        5.26      5.49 o 
   5  -1  15        0.16        4.26      5.81 o 
  -7   0  15       12.20        6.53      6.55 o 
  -6   0  15       59.03       55.76      5.95 o 
  -5   0  15        0.54        2.87      4.82 o 
  -4   0  15       15.17       12.35      5.76 o 
  -3   0  15      192.65      197.37      5.37 o 
  -2   0  15        0.45        4.95      4.71 o 
  -1   0  15       97.15      100.66      5.38 o 
   0   0  15      201.91      220.01      5.26 o 
   1   0  15       13.59       18.57      5.25 o 
   2   0  15      143.50      147.45      5.85 o 
   3   0  15      439.26      491.44     13.97 o 
   4   0  15        0.05        5.18      5.80 o 
   5   0  15        2.39        3.97      5.80 o 
  -7   1  15        4.50        4.02      5.23 o 
  -6   1  15       73.87       77.19      6.27 o 
  -5   1  15       13.88       12.30      5.54 o 
  -4   1  15      645.62      678.46     20.03 o 
  -3   1  15       15.73       20.46      5.24 o 
  -2   1  15       50.50       49.16      4.65 o 
  -1   1  15     1550.75     1626.94     17.47 o 
   0   1  15        1.11        1.50      4.79 o 
   1   1  15        3.37        4.77      5.11 o 
   2   1  15     2383.06     2637.98     67.59 o 
   3   1  15        6.55        4.64      5.94 o 
   4   1  15       31.00       23.50      5.58 o 
  -8   2  15      248.48      203.64      9.75 o 
  -7   2  15        6.29        9.39      4.72 o 
  -6   2  15       62.58       58.09      4.92 o 
  -5   2  15     1843.44     1899.40     24.81 o 
  -4   2  15       43.34       46.78      5.32 o 
  -3   2  15       26.24       22.13      5.33 o 
  -2   2  15      702.98      734.63      9.75 o 
  -1   2  15       46.97       45.82      4.98 o 
   0   2  15        2.93        2.69      4.74 o 
   1   2  15      677.13      753.05      8.95 o 
   2   2  15       28.65       30.98      5.83 o 
   3   2  15        0.00        1.17      6.51 o 
   4   2  15        2.62        3.10      5.68 o 
  -8   3  15        6.61        5.21      7.17 o 
  -7   3  15       94.60       87.61      5.46 o 
  -6   3  15      131.55      133.39      4.90 o 
  -5   3  15        0.23        3.07      4.33 o 
  -4   3  15        0.53        1.43      4.23 o 
  -3   3  15        3.99        2.68      5.76 o 
  -2   3  15       22.24       27.14      5.02 o 
  -1   3  15        2.46        4.47      5.59 o 
   0   3  15        4.39        4.29      5.30 o 
   1   3  15       16.27       14.18      6.80 o 
   2   3  15       30.10       29.01      6.77 o 
   3   3  15       83.00       75.41      7.28 o 
  -7   4  15       30.81       26.15      5.43 o 
  -6   4  15        0.31        1.69      4.57 o 
  -5   4  15       24.76       23.79      4.58 o 
  -4   4  15      213.73      235.82      5.26 o 
  -3   4  15        0.23        1.28      4.15 o 
  -2   4  15        0.65        0.96      5.16 o 
  -1   4  15      238.27      279.03      6.15 o 
   0   4  15       10.59       11.21      5.65 o 
   1   4  15        9.85        9.04      6.59 o 
   2   4  15      974.08      883.90     14.04 o 
  -7   5  15       18.69       13.33      4.89 o 
  -6   5  15       13.53       10.94      4.60 o 
  -5   5  15     1484.87     1301.78    121.06 o 
  -4   5  15        2.60        6.07      4.39 o 
  -3   5  15        1.88        4.83      4.79 o 
  -2   5  15      571.94      548.99      9.79 o 
  -1   5  15       21.38       21.58      5.50 o 
   0   5  15       11.27       12.48      5.98 o 
   1   5  15      514.81      424.91     13.46 o 
  -6   6  15      279.74      165.01     56.51 o 
  -5   6  15        1.11        4.09      5.19 o 
  -4   6  15        0.11        2.55      4.62 o 
  -3   6  15      102.34       59.19     21.41 o 
  -2   6  15        6.07        6.76      4.68 o 
  -1   6  15       41.77       31.43      8.24 o 
   2  -7  16        1.97        1.87     13.03 o 
  -1  -6  16      504.67      435.80     22.68 o 
   0  -6  16        7.35        4.89      5.12 o 
   1  -6  16      153.44      141.81     17.47 o 
   2  -6  16      647.72      586.92     20.73 o 
   3  -6  16       21.33       20.65      6.91 o 
   4  -6  16       14.36       11.94      7.37 o 
  -3  -5  16      237.36      180.11     11.22 o 
  -2  -5  16      204.20      198.95      5.87 o 
  -1  -5  16        0.33       -1.51      4.74 o 
   0  -5  16      249.44      232.50      8.75 o 
   1  -5  16      583.49      569.28     17.73 o 
   2  -5  16       95.35       94.33      6.64 o 
   3  -5  16        2.62        7.90      6.46 o 
   4  -5  16       22.38       18.39      6.90 o 
   5  -5  16       29.11       14.79      7.51 o 
  -4  -4  16       52.61       38.74      7.91 o 
  -3  -4  16        1.35        0.27      5.17 o 
  -2  -4  16        7.18       11.92      5.30 o 
  -1  -4  16       41.78       40.58      4.52 o 
   0  -4  16        4.15        4.76      4.77 o 
   1  -4  16       85.98       87.67      4.72 o 
   2  -4  16       10.96       18.02      4.68 o 
   3  -4  16       28.95       33.73      6.26 o 
   4  -4  16       22.29       19.99      6.33 o 
   5  -4  16       27.14       15.19      7.38 o 
  -5  -3  16        0.37        1.03      5.76 o 
  -4  -3  16       33.04       30.69      5.23 o 
  -3  -3  16       71.86       64.44      4.87 o 
  -2  -3  16        2.24        3.12      4.51 o 
  -1  -3  16      208.99      211.98      5.43 o 
   0  -3  16       38.71       42.47      4.47 o 
   1  -3  16       39.82       43.57      4.85 o 
   2  -3  16      764.35      808.71     30.96 o 
   3  -3  16       18.82       18.51      5.01 o 
   4  -3  16        3.56        0.36      5.27 o 
   5  -3  16     1004.56      725.50    217.19 o 
  -5  -2  16      488.56      409.74    115.39 o 
  -4  -2  16       59.04       64.87      5.35 o 
  -3  -2  16       58.14       63.84      5.66 o 
  -2  -2  16     1045.94     1074.76      7.96 o 
  -1  -2  16        1.50        1.90      4.83 o 
   0  -2  16       75.40       81.21      5.62 o 
   1  -2  16     1958.37     2068.66     33.71 o 
   2  -2  16       51.80       58.58      4.77 o 
   3  -2  16       27.69       29.08      4.76 o 
   4  -2  16      153.91      161.73      5.60 o 
   5  -2  16       82.22       65.82      6.36 o 
  -6  -1  16      434.61      313.39     85.86 o 
  -5  -1  16       55.67       56.60      5.56 o 
  -4  -1  16       39.84       40.46      5.24 o 
  -3  -1  16       99.25      108.24      6.77 o 
  -2  -1  16       80.82       86.30      5.14 o 
  -1  -1  16      127.39      134.28      5.28 o 
   0  -1  16      239.09      254.90      6.03 o 
   1  -1  16       80.97       91.66      5.71 o 
   2  -1  16       34.22       38.47      4.83 o 
   3  -1  16       47.20       53.13      5.68 o 
   4  -1  16      111.85      101.39      6.18 o 
   5  -1  16       24.86       22.66      6.17 o 
  -6   0  16        1.02        9.18      6.47 o 
  -5   0  16        2.33        6.04      5.77 o 
  -4   0  16        8.03       13.82      5.47 o 
  -3   0  16        4.17       12.63      4.86 o 
  -2   0  16        0.56        2.62      4.89 o 
  -1   0  16      132.44      143.90      5.67 o 
   0   0  16      122.46      126.39      5.73 o 
   1   0  16        0.77        4.14      5.31 o 
   2   0  16      548.46      564.08      7.78 o 
   3   0  16        1.71       -1.52      5.45 o 
   4   0  16        4.18        9.77      5.60 o 
  -7   1  16        0.70        3.98      6.36 o 
  -6   1  16       32.19       22.32      9.53 o 
  -5   1  16      558.18      563.05     22.82 o 
  -4   1  16      155.03      158.03      5.68 o 
  -3   1  16        7.42        6.40      4.61 o 
  -2   1  16     1412.88     1470.98     19.10 o 
  -1   1  16       21.55       25.17      4.97 o 
   0   1  16        9.28       14.88      5.09 o 
   1   1  16     1889.58     2068.14     33.84 o 
   2   1  16        5.61        9.43      5.08 o 
   3   1  16       13.66       12.33      5.65 o 
   4   1  16      321.89      261.21     21.02 o 
  -7   2  16       70.20       47.59     16.02 o 
  -6   2  16     1205.48     1102.08    275.08 o 
  -5   2  16       61.79       49.87      5.95 o 
  -4   2  16       91.45       98.36      5.87 o 
  -3   2  16      495.77      510.41     12.81 o 
  -2   2  16       20.15       16.35      4.68 o 
  -1   2  16       24.86       22.92      5.24 o 
   0   2  16      350.34      385.19      9.06 o 
   1   2  16        4.23        7.97      5.31 o 
   2   2  16        2.68        3.17      5.95 o 
   3   2  16        2.20       -0.45      6.97 o 
  -7   3  16      228.55      173.87     33.17 o 
  -6   3  16       36.10       27.54      5.28 o 
  -5   3  16       31.49       28.15      4.63 o 
  -4   3  16        2.24        5.39      5.42 o 
  -3   3  16        0.07        3.52      5.48 o 
  -2   3  16       65.21       61.86      6.16 o 
  -1   3  16        5.55        7.39      5.34 o 
   0   3  16        5.41        7.45      5.49 o 
   1   3  16       22.81       20.23      5.75 o 
   2   3  16      111.34      102.03     10.01 o 
  -7   4  16       21.81       14.87      5.40 o 
  -6   4  16        0.47        1.01      5.03 o 
  -5   4  16      185.19      162.67     21.69 o 
  -4   4  16       47.00       42.00      4.67 o 
  -3   4  16        0.15        0.70      5.47 o 
  -2   4  16      375.12      363.33      7.53 o 
  -1   4  16        1.94        1.88      5.51 o 
   0   4  16        8.25       10.60      5.71 o 
   1   4  16     1058.00      976.82     65.94 o 
  -6   5  16      656.47      554.67    101.55 o 
  -5   5  16       31.34       22.23      7.02 o 
  -4   5  16        0.28        4.27      5.01 o 
  -3   5  16      549.85      511.15     95.75 o 
  -2   5  16        4.43        2.23      7.10 o 
  -1   5  16        0.17       -1.58      5.60 o 
   0   5  16      463.69      374.81     18.99 o 
  -5   6  16       10.53       -0.62      9.23 o 
  -4   6  16       41.01       19.57      8.24 o 
  -3   6  16        1.44        5.09      6.05 o 
   0  -6  17       19.17       17.31      5.63 o 
   1  -6  17      333.62      283.11      9.98 o 
   2  -6  17       72.51       57.56     10.20 o 
  -2  -5  17       44.91       34.22      5.16 o 
  -1  -5  17       65.73       68.17      5.34 o 
   0  -5  17      255.71      231.32      6.98 o 
   1  -5  17       47.86       52.06      5.27 o 
   2  -5  17        5.02        8.59      5.04 o 
   3  -5  17        2.52        8.27      7.47 o 
  -3  -4  17        4.83        7.64      5.38 o 
  -2  -4  17       15.95       16.80      4.95 o 
  -1  -4  17      122.02      119.14      5.23 o 
   0  -4  17        7.60       12.70      5.29 o 
   1  -4  17        0.38        1.35      5.07 o 
   2  -4  17        7.80        7.99      5.15 o 
   3  -4  17        0.11        2.28      5.28 o 
   4  -4  17       42.99       18.84      7.52 o 
  -4  -3  17        7.02        6.18      5.44 o 
  -3  -3  17       45.36       45.48      5.13 o 
  -2  -3  17      377.68      351.17     12.00 o 
  -1  -3  17       16.55       21.14      4.27 o 
   0  -3  17       78.69       93.36      4.98 o 
   1  -3  17      793.70      805.23     17.62 o 
   2  -3  17       64.82       65.93      4.93 o 
   3  -3  17       55.53       44.02     12.25 o 
   4  -3  17      724.48      602.28    134.13 o 
  -5  -2  17       24.98       15.26      5.83 o 
  -4  -2  17      101.96       99.70      6.42 o 
  -3  -2  17      719.23      690.66     27.87 o 
  -2  -2  17        7.58       13.10      5.24 o 
  -1  -2  17      153.32      170.56      5.99 o 
   0  -2  17     1404.08     1473.06     11.81 o 
   1  -2  17      151.36      160.18      6.93 o 
   2  -2  17        3.32        4.72      5.28 o 
   3  -2  17      215.59      175.57     33.29 o 
   4  -2  17       18.53       16.38      6.19 o 
  -5  -1  17       67.18       52.70     15.10 o 
  -4  -1  17      146.69      130.91      6.29 o 
  -3  -1  17        3.09        5.20      5.45 o 
  -2  -1  17       30.97       32.09      5.20 o 
  -1  -1  17      249.19      267.44      5.67 o 
   0  -1  17       69.84       70.61      5.70 o 
   1  -1  17        4.37        6.07      5.75 o 
   2  -1  17       40.57       43.51      5.09 o 
   3  -1  17       18.11       13.69      5.46 o 
   4  -1  17        9.18       13.71      6.01 o 
  -6   0  17        7.60        5.82      5.95 o 
  -5   0  17        1.57        3.49      5.50 o 
  -4   0  17       10.72       13.89      5.24 o 
  -3   0  17      109.72      112.20      5.27 o 
  -2   0  17      102.77      113.59      5.54 o 
  -1   0  17        0.18        0.06      5.04 o 
   0   0  17       49.63       48.97      5.63 o 
   1   0  17      342.65      377.05      6.69 o 
   2   0  17       11.86       12.09      5.92 o 
   3   0  17        0.28       -2.12      5.75 o 
  -6   1  17      350.29      233.43     62.79 o 
  -5   1  17      138.09      121.59     11.05 o 
  -4   1  17       73.60       71.50      5.93 o 
  -3   1  17      409.99      402.07      8.01 o 
  -2   1  17        2.02       -0.46      5.53 o 
  -1   1  17       85.56       87.07      5.43 o 
   0   1  17     1916.90     1985.29     34.55 o 
   1   1  17        3.23        4.51      5.47 o 
   2   1  17        0.08        6.94      6.56 o 
   3   1  17      599.39      518.05     27.06 o 
  -6   2  17      115.53       86.50     25.12 o 
  -5   2  17        1.27        2.42      5.54 o 
  -4   2  17      234.04      218.99      9.44 o 
  -3   2  17        5.24       10.04      5.35 o 
  -2   2  17       47.12       45.84      5.50 o 
  -1   2  17      427.99      442.43      8.34 o 
   0   2  17       17.95       18.89      5.85 o 
   1   2  17        4.52        6.78      6.08 o 
   2   2  17        2.71        8.31      6.09 o 
  -6   3  17        0.43        5.18      4.91 o 
  -5   3  17        1.60        4.47      6.05 o 
  -4   3  17        1.50        8.43      5.84 o 
  -3   3  17        0.09        2.65      5.36 o 
  -2   3  17       12.40       15.42      5.86 o 
  -1   3  17       58.28       39.21      6.29 o 
   0   3  17       27.53       26.40      5.88 o 
   1   3  17       77.08       65.46      7.18 o 
  -6   4  17      119.82       97.09     16.94 o 
  -5   4  17       31.19       20.27      5.09 o 
  -4   4  17        0.83        5.82      6.04 o 
  -3   4  17      268.32      250.45     69.81 o 
  -2   4  17        0.10        0.95      5.77 o 
  -1   4  17        0.02        3.06      6.25 o 
   0   4  17      899.72      720.58     64.11 o 
  -4   5  17      381.53      256.07     85.30 o 
  -3   5  17        5.29       -0.02      6.82 o 
  -2   5  17        3.30        4.32      7.43 o 
   0  -5  18        0.25        2.62      5.45 o 
   1  -5  18       39.03       32.13      5.60 o 
  -2  -4  18        0.95        6.02      5.22 o 
  -1  -4  18       24.94       25.38      5.07 o 
   0  -4  18       32.17       23.76      5.33 o 
   1  -4  18       18.34       18.38      5.79 o 
   2  -4  18       40.05       32.67      5.57 o 
   3  -4  18       10.50        9.06      6.15 o 
  -3  -3  18      142.63      125.14      6.54 o 
  -2  -3  18       76.29       66.00      5.83 o 
  -1  -3  18       24.25       22.49      4.95 o 
   0  -3  18      515.75      475.36     20.90 o 
   1  -3  18       34.22       35.37      5.62 o 
   2  -3  18       11.88        8.12      5.02 o 
   3  -3  18      851.50      699.82    151.03 o 
  -4  -2  18      507.03      410.99     29.84 o 
  -3  -2  18       15.59       10.56      6.01 o 
  -2  -2  18       77.58       66.13      6.05 o 
  -1  -2  18     1019.28     1042.83     12.37 o 
   0  -2  18        0.78        5.68      4.72 o 
   1  -2  18       16.90       13.74      4.86 o 
   2  -2  18      157.37      131.98     28.94 o 
   3  -2  18        1.21        3.39      5.42 o 
  -5  -1  18       55.80       43.05     11.74 o 
  -4  -1  18        0.62        3.31      5.24 o 
  -3  -1  18      113.37      119.89      5.85 o 
  -2  -1  18       37.97       37.44      5.97 o 
  -1  -1  18        1.28        5.11      6.11 o 
   0  -1  18       12.46        8.52      5.44 o 
   1  -1  18       15.82       16.89      5.54 o 
   2  -1  18        3.69        6.20      5.25 o 
   3  -1  18       44.81       32.57      7.19 o 
  -5   0  18       11.62       10.65      5.36 o 
  -4   0  18        0.70       12.21      6.43 o 
  -3   0  18       17.83       16.10      5.21 o 
  -2   0  18       19.01       17.13      5.99 o 
  -1   0  18       25.07       28.51      5.44 o 
   0   0  18      322.87      333.41      7.00 o 
   1   0  18       12.02       11.97      6.38 o 
   2   0  18       14.37       15.58      5.01 o 
  -5   1  18        0.25        3.24      5.72 o 
  -4   1  18      650.09      591.57     19.68 o 
  -3   1  18        3.10        2.76      5.49 o 
  -2   1  18        1.37        1.74      5.16 o 
  -1   1  18     1574.94     1674.81      9.58 o 
   0   1  18       72.21       43.88     17.56 o 
   1   1  18        0.59        1.89      5.79 o 
   2   1  18      338.02      229.40     60.00 o 
  -5   2  18      291.72      232.67     61.37 o 
  -4   2  18        0.32        2.53      5.45 o 
  -3   2  18       27.80       29.47      5.70 o 
  -2   2  18      478.16      403.98     68.75 o 
  -1   2  18       31.90       26.75      6.65 o 
   0   2  18        5.13        3.09      6.61 o 
   1   2  18        3.49        5.97      6.38 o 
  -5   3  18        0.23        8.83      6.18 o 
  -4   3  18       50.28       45.86      6.50 o 
  -3   3  18        6.66        7.82      5.99 o 
  -2   3  18        7.21       11.05      6.12 o 
  -1   3  18        5.84        5.65      5.41 o 
   0   3  18       58.46       32.10     13.14 o 
  -4   4  18      133.71       48.38     30.65 o 
  -3   4  18        0.38       -2.94      5.44 o 
  -2   4  18        0.39        3.15      5.81 o 
  -1  -3  19      377.81      283.78     20.05 o 
   0  -3  19        6.69        8.37      5.20 o 
   1  -3  19       10.58        7.85      5.39 o 
  -3  -2  19       96.64       84.31      7.02 o 
  -2  -2  19      616.68      551.38     30.33 o 
  -1  -2  19       76.33       74.89      7.60 o 
   0  -2  19       15.60       18.33      5.34 o 
   1  -2  19      140.53      116.01     21.79 o 
  -3  -1  19      120.21      112.86      6.04 o 
  -2  -1  19       39.20       39.07      5.51 o 
  -1  -1  19       10.47        9.04      6.07 o 
   0  -1  19       22.83       22.51      7.24 o 
   1  -1  19       52.90       40.28     10.05 o 
  -4   0  19       97.76       76.93      9.19 o 
  -3   0  19       14.88       12.29      5.82 o 
  -2   0  19       11.71       15.63      5.40 o 
  -1   0  19      356.80      341.20     13.74 o 
   0   0  19       24.14       12.94      5.44 o 
   1   0  19        7.22        7.55      6.22 o 
  -4   1  19        6.13        7.04      5.93 o 
  -3   1  19      131.93      122.23      6.70 o 
  -2   1  19     1121.33      993.98     28.97 o 
  -1   1  19        9.60        8.96      6.12 o 
   0   1  19        0.14        1.44      5.89 o 
  -3   2  19      130.57      113.03     29.24 o 
  -2   2  19       10.58        7.98      5.53 o 
  -1   2  19        3.84        7.08      6.85 o 
                                                 
